# Supplementary material for: A dataset of global ocean alkaline phosphatase activity
Source: Sci Data. 2023 Apr 13;10:205. doi: 10.1038/s41597-023-02081-7 (PMC10102321; doi:10.1038/s41597-023-02081-7)
Supplement: Supplementary file 1 — Dataset 1 [file 41597_2023_2081_MOESM1_ESM.xlsx]

## Sheet: MUF-P
Source of data	Latitude	Longitude	Sampling depth (m)	Cruise	Site/Station	Time	Year	Month	APA_bulk (nmol L-1 h-1)	APA_dissolved (nmol L-1 h-1)	APA_particulate(nmol L-1 h-1)	APA_baterial (nmol L-1 h-1)	APA_phytoplankton(nmol L-1 h-1)	APA_trichodesmium (nmol L-1 h-1)	APA_zooplankton(nmol L-1 h-1)	DIN(nmol L-1)	DIP(nmol L-1)	DOP(nmol L-1)	Chlorophyll a (µg L-1)	Colony abundance(colony L-1)	Cell abundance(cell L-1)	Salinity(psu)	Temperature(℃)
Azzaro_2012	41.833	17.75	1000	-999	AM1	11/2006	2006	11	0.201625	-999	-999	-999	-999	-999	-999	-999	140	-999	-999	-999	-999	38.73	13
Azzaro_2012	41.833	17.75	1000	-999	AM1	02/2007	2007	2	0.4435	-999	-999	-999	-999	-999	-999	-999	120	-999	-999	-999	-999	38.73	13
Azzaro_2012	41.833	17.75	1000	-999	AM1	04/2007	2007	4	0.420542	-999	-999	-999	-999	-999	-999	-999	120	-999	-999	-999	-999	38.73	13
Azzaro_2012	41.833	17.75	1000	-999	AM1	09/2007	2007	9	0.111667	-999	-999	-999	-999	-999	-999	-999	110	-999	-999	-999	-999	38.73	13
Azzaro_2012	41.833	17.75	1000	-999	AM1	02/2008	2008	2	0.528333	-999	-999	-999	-999	-999	-999	-999	120	-999	-999	-999	-999	38.74	13
Azzaro_2012	41.833	17.75	1000	-999	AM1	06/2008	2008	6	9.94583	-999	-999	-999	-999	-999	-999	-999	150	-999	-999	-999	-999	38.73	13
Azzaro_2012	41.833	17.75	450	-999	AM1	11/2006	2006	11	0.526542	-999	-999	-999	-999	-999	-999	-999	160	-999	-999	-999	-999	38.78	13.7
Azzaro_2012	41.833	17.75	450	-999	AM1	02/2007	2007	2	0.646833	-999	-999	-999	-999	-999	-999	-999	160	-999	-999	-999	-999	38.77	13.6
Azzaro_2012	41.833	17.75	450	-999	AM1	04/2007	2007	4	0.0286667	-999	-999	-999	-999	-999	-999	-999	150	-999	-999	-999	-999	38.77	13.6
Azzaro_2012	41.833	17.75	450	-999	AM1	09/2007	2007	9	0.187375	-999	-999	-999	-999	-999	-999	-999	160	-999	-999	-999	-999	38.77	13.7
Azzaro_2012	41.833	17.75	450	-999	AM1	02/2008	2008	2	0.403375	-999	-999	-999	-999	-999	-999	-999	150	-999	-999	-999	-999	38.77	13.7
Azzaro_2012	41.833	17.75	450	-999	AM1	06/2008	2008	6	2.26792	-999	-999	-999	-999	-999	-999	-999	180	-999	-999	-999	-999	38.74	13.6
Azzaro_2012	41.833	17.75	50	-999	AM1	11/2006	2006	11	2.38375	-999	-999	-999	-999	-999	-999	-999	70	-999	-999	-999	-999	38.73	14.9
Azzaro_2012	41.833	17.75	50	-999	AM1	02/2007	2007	2	0.599708	-999	-999	-999	-999	-999	-999	-999	90	-999	-999	-999	-999	38.75	13.9
Azzaro_2012	41.833	17.75	50	-999	AM1	04/2007	2007	4	5.84542	-999	-999	-999	-999	-999	-999	-999	80	-999	-999	-999	-999	38.68	14.3
Azzaro_2012	41.833	17.75	50	-999	AM1	09/2007	2007	9	0.914833	-999	-999	-999	-999	-999	-999	-999	40	-999	-999	-999	-999	38.71	15.5
Azzaro_2012	41.833	17.75	50	-999	AM1	02/2008	2008	2	0.464	-999	-999	-999	-999	-999	-999	-999	100	-999	-999	-999	-999	38.74	13.9
Azzaro_2012	41.833	17.75	50	-999	AM1	06/2008	2008	6	13.1583	-999	-999	-999	-999	-999	-999	-999	70	-999	-999	-999	-999	38.67	15.6
Baltar_2013	33.47	-20.01	3000	CAIBOX	11	08/2009	2009	8	0.411	-999	-999	-999	-999	-999	-999	-999	-999	-999	-999	-999	-999	-999	-999
Baltar_2013	29.74	-18.73	3000	CAIBOX	14	08/2009	2009	8	0.38	-999	-999	-999	-999	-999	-999	-999	-999	-999	-999	-999	-999	-999	-999
Baltar_2013	29.24	-15.85	3000	CAIBOX	16	08/2009	2009	8	1.03	-999	-999	-999	-999	-999	-999	-999	-999	-999	-999	-999	-999	-999	-999
Baltar_2013	34.94	-19.97	2500	CAIBOX	10	08/2009	2009	8	0.417	-999	-999	-999	-999	-999	-999	-999	-999	-999	-999	-999	-999	-999	-999
Baltar_2013	29.24	-15.85	1500	CAIBOX	16	08/2009	2009	8	1.02	-999	-999	-999	-999	-999	-999	-999	-999	-999	-999	-999	-999	-999	-999
Baltar_2013	28.85	-14.07	1500	CAIBOX	17	08/2009	2009	8	0.63	-999	-999	-999	-999	-999	-999	-999	-999	-999	-999	-999	-999	-999	-999
Baltar_2013	34.94	-19.97	1100	CAIBOX	10	08/2009	2009	8	0.537	-999	-999	-999	-999	-999	-999	-999	-999	-999	-999	-999	-999	-999	-999
Baltar_2013	33.47	-20.01	1100	CAIBOX	11	08/2009	2009	8	0.677	-999	-999	-999	-999	-999	-999	-999	-999	-999	-999	-999	-999	-999	-999
Baltar_2013	30.48	-20.03	1100	CAIBOX	13	08/2009	2009	8	0.169	-999	-999	-999	-999	-999	-999	-999	-999	-999	-999	-999	-999	-999	-999
Baltar_2013	29.74	-18.73	1100	CAIBOX	14	08/2009	2009	8	0.384	-999	-999	-999	-999	-999	-999	-999	-999	-999	-999	-999	-999	-999	-999
Baltar_2013	34.94	-19.97	700	CAIBOX	10	08/2009	2009	8	0.22	-999	-999	-999	-999	-999	-999	-999	-999	-999	-999	-999	-999	-999	-999
Baltar_2013	33.47	-20.01	700	CAIBOX	11	08/2009	2009	8	0.382	-999	-999	-999	-999	-999	-999	-999	-999	-999	-999	-999	-999	-999	-999
Baltar_2013	30.48	-20.03	700	CAIBOX	13	08/2009	2009	8	0.991	-999	-999	-999	-999	-999	-999	-999	-999	-999	-999	-999	-999	-999	-999
Baltar_2013	29.74	-18.73	700	CAIBOX	14	08/2009	2009	8	0.202	-999	-999	-999	-999	-999	-999	-999	-999	-999	-999	-999	-999	-999	-999
Baltar_2013	28.85	-14.07	700	CAIBOX	17	08/2009	2009	8	0.137	-999	-999	-999	-999	-999	-999	-999	-999	-999	-999	-999	-999	-999	-999
Baltar_2013	34.94	-19.97	300	CAIBOX	10	08/2009	2009	8	0.127	-999	-999	-999	-999	-999	-999	-999	-999	-999	-999	-999	-999	-999	-999
Baltar_2013	33.47	-20.01	300	CAIBOX	11	08/2009	2009	8	0.725	-999	-999	-999	-999	-999	-999	-999	-999	-999	-999	-999	-999	-999	-999
Baltar_2013	29.74	-18.73	300	CAIBOX	14	08/2009	2009	8	0.128	-999	-999	-999	-999	-999	-999	-999	-999	-999	-999	-999	-999	-999	-999
Baltar_2013	28.85	-14.07	300	CAIBOX	17	08/2009	2009	8	0.231	-999	-999	-999	-999	-999	-999	-999	-999	-999	-999	-999	-999	-999	-999
Baltar_2013	34.94	-19.97	100	CAIBOX	10	08/2009	2009	8	1.124	-999	-999	-999	-999	-999	-999	-999	-999	-999	-999	-999	-999	-999	-999
Baltar_2013	33.47	-20.01	100	CAIBOX	11	08/2009	2009	8	1.46	-999	-999	-999	-999	-999	-999	-999	-999	-999	-999	-999	-999	-999	-999
Baltar_2013	30.48	-20.03	100	CAIBOX	13	08/2009	2009	8	0.622	-999	-999	-999	-999	-999	-999	-999	-999	-999	-999	-999	-999	-999	-999
Baltar_2013	29.24	-15.85	100	CAIBOX	16	08/2009	2009	8	0.422	-999	-999	-999	-999	-999	-999	-999	-999	-999	-999	-999	-999	-999	-999
Baltar_2013	28.85	-14.07	100	CAIBOX	17	08/2009	2009	8	1.177	-999	-999	-999	-999	-999	-999	-999	-999	-999	-999	-999	-999	-999	-999
Baltar_2013	34.94	-19.97	3.35	CAIBOX	10	08/2009	2009	8	0.926	-999	-999	-999	-999	-999	-999	-999	-999	-999	-999	-999	-999	-999	-999
Baltar_2013	33.47	-20.01	3.35	CAIBOX	11	08/2009	2009	8	1.06	-999	-999	-999	-999	-999	-999	-999	-999	-999	-999	-999	-999	-999	-999
Baltar_2013	30.48	-20.03	3.35	CAIBOX	13	08/2009	2009	8	0.274	-999	-999	-999	-999	-999	-999	-999	-999	-999	-999	-999	-999	-999	-999
Baltar_2013	29.24	-15.85	3.35	CAIBOX	16	08/2009	2009	8	0.696	-999	-999	-999	-999	-999	-999	-999	-999	-999	-999	-999	-999	-999	-999
Baltar_2013	28.85	-14.07	3.35	CAIBOX	17	08/2009	2009	8	0.48	-999	-999	-999	-999	-999	-999	-999	-999	-999	-999	-999	-999	-999	-999
Baltar_2016	56.93	17.06	2	-999	LMO	20/03/2012	2012	3	1.448	-999	-999	-999	-999	-999	-999	-999	-999	-999	1	-999	-999	-999	3.3
Baltar_2016	56.93	17.06	2	-999	LMO	26/03/2012	2012	3	1.958	-999	-999	-999	-999	-999	-999	-999	-999	-999	1.7	-999	-999	-999	3
Baltar_2016	56.93	17.06	2	-999	LMO	25/04/2012	2012	4	4.924	4.582	-999	-999	-999	-999	-999	-999	-999	-999	1.8	-999	-999	-999	3.8
Baltar_2016	56.93	17.06	2	-999	LMO	15/05/2012	2012	5	1.6	0.937	-999	-999	-999	-999	-999	-999	-999	-999	1.6	-999	-999	-999	7.6
Baltar_2016	56.93	17.06	2	-999	LMO	29/05/2012	2012	5	27.45	-999	-999	-999	-999	-999	-999	-999	-999	-999	2.5	-999	-999	-999	10
Baltar_2016	56.93	17.06	2	-999	LMO	12/06/2012	2012	6	6.844	-999	-999	-999	-999	-999	-999	-999	-999	-999	1.2	-999	-999	-999	12.5
Baltar_2016	56.93	17.06	2	-999	LMO	11/07/2012	2012	7	0	0	-999	-999	-999	-999	-999	-999	-999	-999	1.9	-999	-999	-999	15
Baltar_2016	56.93	17.06	2	-999	LMO	24/07/2012	2012	7	22.85	13.267	-999	-999	-999	-999	-999	-999	-999	-999	2.7	-999	-999	-999	16.7
Baltar_2016	56.93	17.06	2	-999	LMO	11/08/2012	2012	8	20.122	7.548	-999	-999	-999	-999	-999	-999	-999	-999	4.2	-999	-999	-999	18.2
Baltar_2016	56.93	17.06	2	-999	LMO	13/09/2012	2012	9	7.712	4.363	-999	-999	-999	-999	-999	-999	-999	-999	2.2	-999	-999	-999	15.3
Baltar_2016	56.93	17.06	2	-999	LMO	26/09/2012	2012	9	9.253	8.259	-999	-999	-999	-999	-999	-999	-999	-999	2.1	-999	-999	-999	12.1
Baltar_2016	56.93	17.06	2	-999	LMO	09/10/2012	2012	10	16.673	16.37	-999	-999	-999	-999	-999	-999	-999	-999	1.7	-999	-999	-999	8.6
Baltar_2016	56.93	17.06	2	-999	LMO	23/10/2012	2012	10	11.731	10.032	-999	-999	-999	-999	-999	-999	-999	-999	2.4	-999	-999	-999	9.6
Baltar_2016	56.93	17.06	2	-999	LMO	05/11/2012	2012	11	8.015	-999	-999	-999	-999	-999	-999	-999	-999	-999	1.4	-999	-999	-999	6.7
Baltar_2016	56.93	17.06	2	-999	LMO	23/01/2013	2013	1	12.95	10.99	-999	-999	-999	-999	-999	-999	-999	-999	0.5	-999	-999	-999	3.2
Baltar_2016	56.93	17.06	2	-999	LMO	26/02/2013	2013	2	16.42	14.63	-999	-999	-999	-999	-999	-999	-999	-999	0.5	-999	-999	-999	3.1
Baltar_2016	56.93	17.06	2	-999	LMO	01/04/2013	2013	4	15.09	12.02	-999	-999	-999	-999	-999	-999	-999	-999	2.2	-999	-999	-999	2.3
Baltar_2016	56.93	17.06	2	-999	LMO	14/04/2013	2013	4	25.61	22.93	-999	-999	-999	-999	-999	-999	-999	-999	4.1	-999	-999	-999	2.4
Baltar_2016	56.93	17.06	2	-999	LMO	20/04/2013	2013	4	23.03	20.62	-999	-999	-999	-999	-999	-999	-999	-999	2.5	-999	-999	-999	3.4
Baltar_2016	56.93	17.06	2	-999	LMO	04/05/2013	2013	5	21.11	21.11	-999	-999	-999	-999	-999	-999	-999	-999	1.7	-999	-999	-999	5.5
Baltar_2016	56.93	17.06	2	-999	LMO	21/05/2013	2013	5	31.95	31.95	-999	-999	-999	-999	-999	-999	-999	-999	1.8	-999	-999	-999	8.7
Baltar_2016	56.93	17.06	2	-999	LMO	03/06/2013	2013	6	20.769	17.13	-999	-999	-999	-999	-999	-999	-999	-999	1.1	-999	-999	-999	11.3
Baltar_2016	56.93	17.06	2	-999	LMO	17/06/2013	2013	6	28.526	23.97	-999	-999	-999	-999	-999	-999	-999	-999	1	-999	-999	-999	10.3
Baltar_2016	56.93	17.06	2	-999	LMO	03/07/2013	2013	7	13.411	11.364	-999	-999	-999	-999	-999	-999	-999	-999	1.8	-999	-999	-999	15.2
Baltar_2016	56.93	17.06	2	-999	LMO	13/07/2013	2013	7	29.82	20.585	-999	-999	-999	-999	-999	-999	-999	-999	2.5	-999	-999	-999	17.7
Baltar_2016	56.93	17.06	2	-999	LMO	13/08/2013	2013	8	19.55	11.787	-999	-999	-999	-999	-999	-999	-999	-999	2.1	-999	-999	-999	17.6
Boge_2017	43.0969	5.9351	3	-999	LaB	04/2005	2005	4	77.666	-999	-999	-999	-999	-999	-999	-999	34.1778	117	-999	-999	-999	-999	-999
Boge_2017	43.0969	5.9351	3	-999	LaB	05/2005	2005	5	14.832	-999	-999	-999	-999	-999	-999	-999	184.578	259	-999	-999	-999	-999	-999
Boge_2017	43.0969	5.9351	3	-999	LaB	06/2005	2005	6	9.319	-999	-999	-999	-999	-999	-999	-999	40.1778	35	-999	-999	-999	-999	-999
Boge_2017	43.0969	5.9351	3	-999	LaB	07/2005	2005	7	17.587	-999	-999	-999	-999	-999	-999	-999	-999	68	-999	-999	-999	-999	-999
Boge_2017	43.0969	5.9351	3	-999	LaB	08/2005	2005	8	5.856	-999	-999	-999	-999	-999	-999	-999	137.156	5	-999	-999	-999	-999	-999
Boge_2017	43.0969	5.9351	3	-999	LaB	09/2005	2005	9	39.272	-999	-999	-999	-999	-999	-999	-999	29.4222	89	-999	-999	-999	-999	-999
Boge_2017	43.0969	5.9351	3	-999	LaB	10/2005	2005	10	2.117	-999	-999	-999	-999	-999	-999	-999	146.444	58	-999	-999	-999	-999	-999
Boge_2017	43.0969	5.9351	3	-999	LaB	11/2005	2005	11	3.423	-999	-999	-999	-999	-999	-999	-999	20.5778	248	-999	-999	-999	-999	-999
Boge_2017	43.0969	5.9351	3	-999	LaB	12/2005	2005	12	2.904	-999	-999	-999	-999	-999	-999	-999	132.4	73	-999	-999	-999	-999	-999
Boge_2017	43.0969	5.9351	3	-999	LaB	01/2006	2006	1	0.603	-999	-999	-999	-999	-999	-999	-999	138.444	115	-999	-999	-999	-999	-999
Boge_2017	43.0969	5.9351	3	-999	LaB	02/2006	2006	2	3.746	-999	-999	-999	-999	-999	-999	-999	14.3556	204	-999	-999	-999	-999	-999
Boge_2017	43.0969	5.9351	3	-999	LaB	03/2006	2006	3	1.74	-999	-999	-999	-999	-999	-999	-999	55.9111	113	-999	-999	-999	-999	-999
Boge_2017	43.1128	5.9208	3	-999	LiB	04/2005	2005	4	13.533	-999	-999	-999	-999	-999	-999	-999	1.15556	77	-999	-999	-999	-999	-999
Boge_2017	43.1128	5.9208	3	-999	LiB	05/2005	2005	5	13.975	-999	-999	-999	-999	-999	-999	-999	3.33333	181	-999	-999	-999	-999	-999
Boge_2017	43.1128	5.9208	3	-999	LiB	06/2005	2005	6	7.267	-999	-999	-999	-999	-999	-999	-999	1.55556	155	-999	-999	-999	-999	-999
Boge_2017	43.1128	5.9208	3	-999	LiB	07/2005	2005	7	33.991	-999	-999	-999	-999	-999	-999	-999	-999	68	-999	-999	-999	-999	-999
Boge_2017	43.1128	5.9208	3	-999	LiB	08/2005	2005	8	14.092	-999	-999	-999	-999	-999	-999	-999	4.4	6	-999	-999	-999	-999	-999
Boge_2017	43.1128	5.9208	3	-999	LiB	09/2005	2005	9	38.123	-999	-999	-999	-999	-999	-999	-999	1.86667	74	-999	-999	-999	-999	-999
Boge_2017	43.1128	5.9208	3	-999	LiB	10/2005	2005	10	13.703	-999	-999	-999	-999	-999	-999	-999	7.02222	53	-999	-999	-999	-999	-999
Boge_2017	43.1128	5.9208	3	-999	LiB	11/2005	2005	11	3.917	-999	-999	-999	-999	-999	-999	-999	4.17778	329	-999	-999	-999	-999	-999
Boge_2017	43.1128	5.9208	3	-999	LiB	12/2005	2005	12	1.965	-999	-999	-999	-999	-999	-999	-999	4.84444	181	-999	-999	-999	-999	-999
Boge_2017	43.1128	5.9208	3	-999	LiB	01/2006	2006	1	1.806	-999	-999	-999	-999	-999	-999	-999	6.84444	110	-999	-999	-999	-999	-999
Boge_2017	43.1128	5.9208	3	-999	LiB	02/2006	2006	2	1.97	-999	-999	-999	-999	-999	-999	-999	0.533333	180	-999	-999	-999	-999	-999
Boge_2017	43.1128	5.9208	3	-999	LiB	03/2006	2006	3	39.554	-999	-999	-999	-999	-999	-999	-999	1.02222	88	-999	-999	-999	-999	-999
Caruso_2010	44.128	14.2	67.715	-999	V33	02/2008	2008	2	6.331	-999	-999	-999	-999	-999	-999	-999	-999	-999	-999	-999	-999	-999	-999
Caruso_2010	44.262	13.672	50.54	-999	V25	02/2008	2008	2	6.438	-999	-999	-999	-999	-999	-999	-999	-999	-999	-999	-999	-999	-999	-999
Caruso_2010	44.128	14.2	50.528	-999	V33	02/2008	2008	2	3.08	-999	-999	-999	-999	-999	-999	-999	-999	-999	-999	-999	-999	-999	-999
Caruso_2010	44.61	13.475	26.335	-999	V19	02/2008	2008	2	3.839	-999	-999	-999	-999	-999	-999	-999	-999	-999	-999	-999	-999	-999	-999
Caruso_2010	44.262	13.672	25.798	-999	V25	02/2008	2008	2	5.068	-999	-999	-999	-999	-999	-999	-999	-999	-999	-999	-999	-999	-999	-999
Caruso_2010	44.128	14.2	25.772	-999	V33	02/2008	2008	2	3.589	-999	-999	-999	-999	-999	-999	-999	-999	-999	-999	-999	-999	-999	-999
Caruso_2010	45.023	13.334	25.754	-999	V12	02/2008	2008	2	7.886	-999	-999	-999	-999	-999	-999	-999	-999	-999	-999	-999	-999	-999	-999
Caruso_2010	45.358	13.257	25.502	-999	V6	02/2008	2008	2	2.64	-999	-999	-999	-999	-999	-999	-999	-999	-999	-999	-999	-999	-999	-999
Caruso_2010	44.934	12.693	24.432	-999	V7	02/2008	2008	2	3.073	-999	-999	-999	-999	-999	-999	-999	-999	-999	-999	-999	-999	-999	-999
Caruso_2010	45.401	12.934	24.432	-999	V4	02/2008	2008	2	3.33	-999	-999	-999	-999	-999	-999	-999	-999	-999	-999	-999	-999	-999	-999
Caruso_2010	43.75	13.4	24.421	-999	V28	02/2008	2008	2	11.065	-999	-999	-999	-999	-999	-999	-999	-999	-999	-999	-999	-999	-999	-999
Caruso_2010	43.985	13.006	24.421	-999	V21	02/2008	2008	2	0.393	-999	-999	-999	-999	-999	-999	-999	-999	-999	-999	-999	-999	-999	-999
Caruso_2010	44.61	13.475	18.342	-999	V19	02/2008	2008	2	4.631	-999	-999	-999	-999	-999	-999	-999	-999	-999	-999	-999	-999	-999	-999
Caruso_2010	45.358	13.257	17.778	-999	V6	02/2008	2008	2	3.638	-999	-999	-999	-999	-999	-999	-999	-999	-999	-999	-999	-999	-999	-999
Caruso_2010	45.023	13.334	17.707	-999	V12	02/2008	2008	2	2.903	-999	-999	-999	-999	-999	-999	-999	-999	-999	-999	-999	-999	-999	-999
Caruso_2010	44.61	13.475	13.031	-999	V19	02/2008	2008	2	7.022	-999	-999	-999	-999	-999	-999	-999	-999	-999	-999	-999	-999	-999	-999
Caruso_2010	45.023	13.334	12.59	-999	V12	02/2008	2008	2	13.731	-999	-999	-999	-999	-999	-999	-999	-999	-999	-999	-999	-999	-999	-999
Caruso_2010	44.128	14.2	12.504	-999	V33	02/2008	2008	2	3.524	-999	-999	-999	-999	-999	-999	-999	-999	-999	-999	-999	-999	-999	-999
Caruso_2010	45.358	13.257	12.466	-999	V6	02/2008	2008	2	5.075	-999	-999	-999	-999	-999	-999	-999	-999	-999	-999	-999	-999	-999	-999
Caruso_2010	44.262	13.672	12.385	-999	V25	02/2008	2008	2	4.664	-999	-999	-999	-999	-999	-999	-999	-999	-999	-999	-999	-999	-999	-999
Caruso_2010	44.263	12.576	10.448	-999	V13	02/2008	2008	2	65.47	-999	-999	-999	-999	-999	-999	-999	-999	-999	-999	-999	-999	-999	-999
Caruso_2010	45.401	12.934	10.187	-999	V4	02/2008	2008	2	0.235	-999	-999	-999	-999	-999	-999	-999	-999	-999	-999	-999	-999	-999	-999
Caruso_2010	43.985	13.006	10.18	-999	V21	02/2008	2008	2	9.583	-999	-999	-999	-999	-999	-999	-999	-999	-999	-999	-999	-999	-999	-999
Caruso_2010	44.934	12.693	10.119	-999	V7	02/2008	2008	2	2.71	-999	-999	-999	-999	-999	-999	-999	-999	-999	-999	-999	-999	-999	-999
Caruso_2010	43.75	13.4	10.108	-999	V28	02/2008	2008	2	9.746	-999	-999	-999	-999	-999	-999	-999	-999	-999	-999	-999	-999	-999	-999
Caruso_2010	44.263	12.576	5.546	-999	V13	02/2008	2008	2	61.187	-999	-999	-999	-999	-999	-999	-999	-999	-999	-999	-999	-999	-999	-999
Caruso_2010	45.401	12.934	5.228	-999	V4	02/2008	2008	2	46.418	-999	-999	-999	-999	-999	-999	-999	-999	-999	-999	-999	-999	-999	-999
Caruso_2010	43.75	13.4	5.206	-999	V28	02/2008	2008	2	12.918	-999	-999	-999	-999	-999	-999	-999	-999	-999	-999	-999	-999	-999	-999
Caruso_2010	44.934	12.693	5.205	-999	V7	02/2008	2008	2	2.18	-999	-999	-999	-999	-999	-999	-999	-999	-999	-999	-999	-999	-999	-999
Caruso_2010	43.985	13.006	5.063	-999	V21	02/2008	2008	2	8.356	-999	-999	-999	-999	-999	-999	-999	-999	-999	-999	-999	-999	-999	-999
Caruso_2010	44.61	13.475	3.102	-999	V19	02/2008	2008	2	3.578	-999	-999	-999	-999	-999	-999	-999	-999	-999	-999	-999	-999	-999	-999
Caruso_2010	44.262	13.672	2.838	-999	V25	02/2008	2008	2	4.467	-999	-999	-999	-999	-999	-999	-999	-999	-999	-999	-999	-999	-999	-999
Caruso_2010	45.358	13.257	2.804	-999	V6	02/2008	2008	2	5.935	-999	-999	-999	-999	-999	-999	-999	-999	-999	-999	-999	-999	-999	-999
Caruso_2010	44.128	14.2	2.73	-999	V33	02/2008	2008	2	3.588	-999	-999	-999	-999	-999	-999	-999	-999	-999	-999	-999	-999	-999	-999
Caruso_2010	45.023	13.334	2.65	-999	V12	02/2008	2008	2	15	-999	-999	-999	-999	-999	-999	-999	-999	-999	-999	-999	-999	-999	-999
Caruso_2010	44.263	12.576	2.415	-999	V13	02/2008	2008	2	71.652	-999	-999	-999	-999	-999	-999	-999	-999	-999	-999	-999	-999	-999	-999
Caruso_2010	43.985	13.006	2.219	-999	V21	02/2008	2008	2	43.22	-999	-999	-999	-999	-999	-999	-999	-999	-999	-999	-999	-999	-999	-999
Caruso_2010	44.934	12.693	2.207	-999	V7	02/2008	2008	2	0.791	-999	-999	-999	-999	-999	-999	-999	-999	-999	-999	-999	-999	-999	-999
Caruso_2010	45.401	12.934	2.117	-999	V4	02/2008	2008	2	15	-999	-999	-999	-999	-999	-999	-999	-999	-999	-999	-999	-999	-999	-999
Caruso_2010	43.75	13.4	2.057	-999	V28	02/2008	2008	2	21.306	-999	-999	-999	-999	-999	-999	-999	-999	-999	-999	-999	-999	-999	-999
Caruso_2013	39.284	14.081	2333	MEDBIO	2	07/2005	2005	7	0.505	-999	-999	-999	-999	-999	-999	-999	-999	-999	-999	-999	-999	-999	-999
Caruso_2013	39.558	13.778	2333	MEDBIO	vector	07/2005	2005	7	0.246	-999	-999	-999	-999	-999	-999	-999	-999	-999	-999	-999	-999	-999	-999
Caruso_2013	39.789	13.496	2333	MEDBIO	5	07/2005	2005	7	1.091	-999	-999	-999	-999	-999	-999	-999	-999	-999	-999	-999	-999	-999	-999
Caruso_2013	39.09	14.367	2333	MEDBIO	1	07/2005	2005	7	0.546	-999	-999	-999	-999	-999	-999	-999	-999	-999	-999	-999	-999	-999	-999
Caruso_2013	38.517	15.018	2333	MEDBIO	D	07/2005	2005	7	0.491	-999	-999	-999	-999	-999	-999	-999	-999	-999	-999	-999	-999	-999	-999
Caruso_2013	39.284	14.081	350	MEDBIO	2	07/2005	2005	7	0.614	-999	-999	-999	-999	-999	-999	-999	-999	-999	-999	-999	-999	-999	-999
Caruso_2013	39.558	13.778	350	MEDBIO	vector	07/2005	2005	7	1.091	-999	-999	-999	-999	-999	-999	-999	-999	-999	-999	-999	-999	-999	-999
Caruso_2013	39.789	13.496	350	MEDBIO	5	07/2005	2005	7	1.036	-999	-999	-999	-999	-999	-999	-999	-999	-999	-999	-999	-999	-999	-999
Caruso_2013	39.09	14.367	350	MEDBIO	1	07/2005	2005	7	0.764	-999	-999	-999	-999	-999	-999	-999	-999	-999	-999	-999	-999	-999	-999
Caruso_2013	38.517	15.018	350	MEDBIO	D	07/2005	2005	7	0.505	-999	-999	-999	-999	-999	-999	-999	-999	-999	-999	-999	-999	-999	-999
Caruso_2013	39.284	14.081	50	MEDBIO	2	07/2005	2005	7	3.355	-999	-999	-999	-999	-999	-999	-999	-999	-999	-999	-999	-999	-999	-999
Caruso_2013	39.558	13.778	50	MEDBIO	vector	07/2005	2005	7	2.346	-999	-999	-999	-999	-999	-999	-999	-999	-999	-999	-999	-999	-999	-999
Caruso_2013	39.789	13.496	50	MEDBIO	5	07/2005	2005	7	4.35	-999	-999	-999	-999	-999	-999	-999	-999	-999	-999	-999	-999	-999	-999
Caruso_2013	39.09	14.367	50	MEDBIO	1	07/2005	2005	7	4.773	-999	-999	-999	-999	-999	-999	-999	-999	-999	-999	-999	-999	-999	-999
Caruso_2013	38.517	15.018	50	MEDBIO	D	07/2005	2005	7	4.364	-999	-999	-999	-999	-999	-999	-999	-999	-999	-999	-999	-999	-999	-999
Celussi_2012	45.7008	13.71	15	-999	C1	2000-01-17	2000	1	2.142	-999	-999	-999	-999	-999	-999	-999	30	170	0.291	-999	-999	38.203	8.187
Celussi_2012	45.7008	13.71	15	-999	C1	2000-02-07	2000	2	1.93	-999	-999	-999	-999	-999	-999	-999	20	170	1.574	-999	-999	38.2	7.285
Celussi_2012	45.7008	13.71	15	-999	C1	2000-03-14	2000	3	47.36	-999	-999	-999	-999	-999	-999	-999	-999	190	0.634	-999	-999	38.128	8.369
Celussi_2012	45.7008	13.71	15	-999	C1	2000-04-11	2000	4	23.21	-999	-999	-999	-999	-999	-999	-999	20	220	0.321	-999	-999	37.176	10.237
Celussi_2012	45.7008	13.71	15	-999	C1	2000-05-15	2000	5	56.99	-999	-999	-999	-999	-999	-999	-999	40	100	1.192	-999	-999	37.448	13.008
Celussi_2012	45.7008	13.71	15	-999	C1	2000-06-12	2000	6	94.254	-999	-999	-999	-999	-999	-999	-999	30	190	0.797	-999	-999	37.151	17.975
Celussi_2012	45.7008	13.71	15	-999	C1	2000-07-04	2000	7	85.642	-999	-999	-999	-999	-999	-999	-999	170	80	0.55	-999	-999	35.92	24.492
Celussi_2012	45.7008	13.71	15	-999	C1	2000-08-07	2000	8	50.122	-999	-999	-999	-999	-999	-999	-999	40	160	0.517	-999	-999	37.502	21.02
Celussi_2012	45.7008	13.71	15	-999	C1	2000-09-11	2000	9	65.852	-999	-999	-999	-999	-999	-999	-999	30	300	1.389	-999	-999	37.853	21.295
Celussi_2012	45.7008	13.71	15	-999	C1	2000-10-23	2000	10	82.471	-999	-999	-999	-999	-999	-999	-999	40	210	3.552	-999	-999	37.56	18.916
Celussi_2012	45.7008	13.71	15	-999	C1	2000-11-20	2000	11	0.117	-999	-999	-999	-999	-999	-999	-999	120	220	0.333	-999	-999	37.186	17.02
Celussi_2012	45.7008	13.71	15	-999	C1	2000-12-12	2000	12	4.555	-999	-999	-999	-999	-999	-999	-999	210	130	0.348	-999	-999	36.695	16.416
Celussi_2012	45.7008	13.71	15	-999	C1	2001-01-22	2001	1	8.552	-999	-999	-999	-999	-999	-999	-999	100	110	0.829	-999	-999	37.516	10.908
Celussi_2012	45.7008	13.71	15	-999	C1	2001-02-12	2001	2	21.907	-999	-999	-999	-999	-999	-999	-999	20	330	2.903	-999	-999	37.195	10.774
Celussi_2012	45.7008	13.71	15	-999	C1	2001-03-12	2001	3	15.01	-999	-999	-999	-999	-999	-999	-999	20	190	1.16	-999	-999	37.879	10.136
Celussi_2012	45.7008	13.71	15	-999	C1	2001-04-09	2001	4	55.347	-999	-999	-999	-999	-999	-999	-999	20	220	1.165	-999	-999	36.908	12.228
Celussi_2012	45.7008	13.71	15	-999	C1	2001-05-07	2001	5	36.698	-999	-999	-999	-999	-999	-999	-999	100	70	0.762	-999	-999	37.001	12.894
Celussi_2012	45.7008	13.71	15	-999	C1	2001-06-18	2001	6	1.452	-999	-999	-999	-999	-999	-999	-999	80	160	1.388	-999	-999	36.963	17.75
Celussi_2012	45.7008	13.71	15	-999	C1	2001-07-10	2001	7	9.099	-999	-999	-999	-999	-999	-999	-999	90	1450	1.111	-999	-999	36.623	20.826
Celussi_2012	45.7008	13.71	15	-999	C1	2001-08-07	2001	8	8.089	-999	-999	-999	-999	-999	-999	-999	170	580	0.906	-999	-999	37.611	20.613
Celussi_2012	45.7008	13.71	15	-999	C1	2001-09-10	2001	9	19.546	-999	-999	-999	-999	-999	-999	-999	110	570	0.883	-999	-999	36.924	21.364
Celussi_2012	45.7008	13.71	15	-999	C1	2001-10-08	2001	10	0.589	-999	-999	-999	-999	-999	-999	-999	310	400	0.449	-999	-999	37.164	20.088
Celussi_2012	45.7008	13.71	15	-999	C1	2001-11-15	2001	11	2.987	-999	-999	-999	-999	-999	-999	-999	80	680	0.582	-999	-999	37.583	14.702
Celussi_2012	45.7008	13.71	15	-999	C1	2001-12-11	2001	12	0.764	-999	-999	-999	-999	-999	-999	-999	80	1000	0.487	-999	-999	37.863	10.795
Celussi_2012	45.7008	13.71	15	-999	C1	2002-01-16	2002	1	15.0787	-999	-999	-999	-999	-999	-999	-999	10	300	1.673	-999	-999	38.083	6.84
Celussi_2012	45.7008	13.71	15	-999	C1	2002-02-13	2002	2	30.7293	-999	-999	-999	-999	-999	-999	-999	-999	-999	1.155	-999	-999	38.079	7.321
Celussi_2012	45.7008	13.71	15	-999	C1	2002-03-13	2002	3	112.56	-999	-999	-999	-999	-999	-999	-999	230	-999	1.078	-999	-999	38.072	9.035
Celussi_2012	45.7008	13.71	15	-999	C1	2002-04-23	2002	4	15.4289	-999	-999	-999	-999	-999	-999	-999	40	-999	0.471	-999	-999	38.021	11.033
Celussi_2012	45.7008	13.71	15	-999	C1	2002-05-14	2002	5	29.3473	-999	-999	-999	-999	-999	-999	-999	20	280	0.401	-999	-999	37.706	14.372
Celussi_2012	45.7008	13.71	15	-999	C1	2002-06-11	2002	6	30.8854	-999	-999	-999	-999	-999	-999	-999	60	-999	0.778	-999	-999	35.329	21.07
Celussi_2012	45.7008	13.71	15	-999	C1	2002-06-27	2002	6	9.23301	-999	-999	-999	-999	-999	-999	-999	50	-999	-999	-999	-999	37.8	16.822
Celussi_2012	45.7008	13.71	15	-999	C1	2002-07-09	2002	7	92.4178	-999	-999	-999	-999	-999	-999	-999	-999	-999	0.838	-999	-999	36.908	20.96
Celussi_2012	45.7008	13.71	15	-999	C1	2002-07-23	2002	7	26.4887	-999	-999	-999	-999	-999	-999	-999	-999	-999	0.79	-999	-999	37.981	20.623
Celussi_2012	45.7008	13.71	15	-999	C1	2002-08-07	2002	8	52.649	-999	-999	-999	-999	-999	-999	-999	200	-999	0.355	-999	-999	37.67	23.833
Celussi_2012	45.7008	13.71	15	-999	C1	2002-08-20	2002	8	30.5528	-999	-999	-999	-999	-999	-999	-999	-999	-999	3.671	-999	-999	37.9482	22.3699
Celussi_2012	45.7008	13.71	15	-999	C1	2002-09-10	2002	9	289.909	-999	-999	-999	-999	-999	-999	-999	-999	-999	0.745	-999	-999	38.2029	23.0465
Celussi_2012	45.7008	13.71	15	-999	C1	2002-09-26	2002	9	25.6615	-999	-999	-999	-999	-999	-999	-999	-999	-999	0.743	-999	-999	38.034	20.358
Celussi_2012	45.7008	13.71	15	-999	C1	2002-10-08	2002	10	13.7452	-999	-999	-999	-999	-999	-999	-999	60	-999	0.825	-999	-999	37.791	19.147
Celussi_2012	45.7008	13.71	15	-999	C1	2002-10-28	2002	10	3.35612	-999	-999	-999	-999	-999	-999	-999	-999	-999	0.287	-999	-999	37.3971	18.1289
Celussi_2012	45.7008	13.71	15	-999	C1	2002-11-12	2002	11	9.65892	-999	-999	-999	-999	-999	-999	-999	50	-999	1.441	-999	-999	37.749	15.876
Celussi_2012	45.7008	13.71	15	-999	C1	2002-11-28	2002	11	5.34707	-999	-999	-999	-999	-999	-999	-999	80	-999	0.424	-999	-999	37.631	16.083
Celussi_2012	45.7008	13.71	15	-999	C1	2002-12-18	2002	12	62.8352	-999	-999	-999	-999	-999	-999	-999	-999	-999	1.628	-999	-999	37.684	13.195
Celussi_2012	45.7008	13.71	15	-999	C1	2003-01-21	2003	1	2.91937	-999	-999	-999	-999	-999	-999	-999	130	360	0.672	-999	-999	37.938	9.173
Celussi_2012	45.7008	13.71	15	-999	C1	2003-01-29	2003	1	0.986639	-999	-999	-999	-999	-999	-999	-999	-999	-999	0.346	-999	-999	38.007	9.371
Celussi_2012	45.7008	13.71	15	-999	C1	2003-02-11	2003	2	1.4239	-999	-999	-999	-999	-999	-999	-999	290	1	0.577	-999	-999	37.784	7.285
Celussi_2012	45.7008	13.71	15	-999	C1	2003-02-25	2003	2	14.8089	-999	-999	-999	-999	-999	-999	-999	50	210	0.269	-999	-999	38.173	7.549
Celussi_2012	45.7008	13.71	15	-999	C1	2003-03-12	2003	3	42.9848	-999	-999	-999	-999	-999	-999	-999	700	80	1.19	-999	-999	38.136	8.305
Celussi_2012	45.7008	13.71	15	-999	C1	2003-03-25	2003	3	11.8688	-999	-999	-999	-999	-999	-999	-999	260	290	0.307	-999	-999	38.124	8.641
Celussi_2012	45.7008	13.71	15	-999	C1	2003-04-08	2003	4	37.255	-999	-999	-999	-999	-999	-999	-999	20	370	0.629	-999	-999	37.747	9.208
Celussi_2012	45.7008	13.71	15	-999	C1	2003-04-28	2003	4	11.6064	-999	-999	-999	-999	-999	-999	-999	10	500	1.094	-999	-999	38.096	10.54
Celussi_2012	45.7008	13.71	15	-999	C1	2003-05-12	2003	5	14.4229	-999	-999	-999	-999	-999	-999	-999	20	590	0.822	-999	-999	37.9	12.011
Celussi_2012	45.7008	13.71	15	-999	C1	2003-05-27	2003	5	32.5689	-999	-999	-999	-999	-999	-999	-999	90	1020	1.004	-999	-999	37.83	14.194
Celussi_2012	45.7008	13.71	15	-999	C1	2003-06-10	2003	6	4.80389	-999	-999	-999	-999	-999	-999	-999	70	1450	0.63	-999	-999	37.944	15.331
Celussi_2012	45.7008	13.71	15	-999	C1	2003-06-24	2003	6	10.1854	-999	-999	-999	-999	-999	-999	-999	-999	-999	0.463	-999	-999	38.238	18.258
Celussi_2012	45.7008	13.71	15	-999	C1	2003-07-08	2003	7	4.34104	-999	-999	-999	-999	-999	-999	-999	80	360	1.697	-999	-999	38.103	17.913
Celussi_2012	45.7008	13.71	15	-999	C1	2003-07-22	2003	7	18.9884	-999	-999	-999	-999	-999	-999	-999	50	1350	0.236	-999	-999	38.262	25.424
Celussi_2012	45.7008	13.71	15	-999	C1	2003-08-12	2003	8	26.3101	-999	-999	-999	-999	-999	-999	-999	50	1750	0.348	-999	-999	38.176	20.468
Celussi_2012	45.7008	13.71	15	-999	C1	2003-08-26	2003	8	2.22115	-999	-999	-999	-999	-999	-999	-999	90	690	1.114	-999	-999	38.167	21.142
Celussi_2012	45.7008	13.71	15	-999	C1	2003-09-11	2003	9	154.997	-999	-999	-999	-999	-999	-999	-999	20	790	2.151	-999	-999	38.171	21.631
Celussi_2012	45.7008	13.71	15	-999	C1	2003-09-29	2003	9	1.02939	-999	-999	-999	-999	-999	-999	-999	40	970	0.72	-999	-999	38.212	20.044
Celussi_2012	45.7008	13.71	15	-999	C1	2003-10-08	2003	10	13.7428	-999	-999	-999	-999	-999	-999	-999	40	680	0.364	-999	-999	38.071	19.782
Celussi_2012	45.7008	13.71	15	-999	C1	2003-10-21	2003	10	57.989	-999	-999	-999	-999	-999	-999	-999	50	320	0.38	-999	-999	38.105	17.038
Celussi_2012	45.7008	13.71	15	-999	C1	2003-11-12	2003	11	8.7104	-999	-999	-999	-999	-999	-999	-999	270	460	1.049	-999	-999	37.906	13.357
Celussi_2012	45.7008	13.71	15	-999	C1	2003-11-24	2003	11	48.2699	-999	-999	-999	-999	-999	-999	-999	80	330	0.393	-999	-999	38.225	13.977
Celussi_2012	45.7008	13.71	15	-999	C1	2003-12-15	2003	12	7.64996	-999	-999	-999	-999	-999	-999	-999	50	370	0.494	-999	-999	38.096	11.358
Celussi_2012	45.7008	13.71	15	-999	C1	2004-01-13	2004	1	0.308126	-999	-999	-999	-999	-999	-999	-999	160	620	0.352	-999	-999	38.315	8.58
Celussi_2012	45.7008	13.71	15	-999	C1	2004-01-27	2004	1	1.08709	-999	-999	-999	-999	-999	-999	-999	180	730	0.516	-999	-999	38.423	8.311
Celussi_2012	45.7008	13.71	15	-999	C1	2004-02-11	2004	2	5.75306	-999	-999	-999	-999	-999	-999	-999	80	400	1.307	-999	-999	38.427	8.528
Celussi_2012	45.7008	13.71	15	-999	C1	2004-02-25	2004	2	7.95288	-999	-999	-999	-999	-999	-999	-999	90	890	0.506	-999	-999	38.338	7.615
Celussi_2012	45.7008	13.71	15	-999	C1	2004-03-10	2004	3	4.43343	-999	-999	-999	-999	-999	-999	-999	50	80	0.59	-999	-999	37.875	7.008
Celussi_2012	45.7008	13.71	15	-999	C1	2004-03-24	2004	3	4.11586	-999	-999	-999	-999	-999	-999	-999	130	390	0.285	-999	-999	37.871	7.981
Celussi_2012	45.7008	13.71	15	-999	C1	2004-04-05	2004	4	15.5253	-999	-999	-999	-999	-999	-999	-999	140	410	0.888	-999	-999	38.075	9.761
Celussi_2012	45.7008	13.71	15	-999	C1	2004-04-20	2004	4	54.8911	-999	-999	-999	-999	-999	-999	-999	50	340	1.039	-999	-999	37.984	10.437
Celussi_2012	45.7008	13.71	15	-999	C1	2004-05-17	2004	5	4.73774	-999	-999	-999	-999	-999	-999	-999	60	810	1.165	-999	-999	37.788	12.758
Celussi_2012	45.7008	13.71	15	-999	C1	2004-05-25	2004	5	23.9465	-999	-999	-999	-999	-999	-999	-999	70	560	0.833	-999	-999	37.546	14.636
Celussi_2012	45.7008	13.71	15	-999	C1	2004-06-08	2004	6	32.3333	-999	-999	-999	-999	-999	-999	-999	60	3660	0.948	-999	-999	37.648	15.279
Celussi_2012	45.7008	13.71	15	-999	C1	2004-06-22	2004	6	20.0431	-999	-999	-999	-999	-999	-999	-999	40	710	1.33	-999	-999	37.284	17.15
Celussi_2012	45.7008	13.71	15	-999	C1	2004-07-08	2004	7	15.1524	-999	-999	-999	-999	-999	-999	-999	80	340	1.101	-999	-999	37.52	19.645
Celussi_2012	45.7008	13.71	15	-999	C1	2004-07-20	2004	7	34.2283	-999	-999	-999	-999	-999	-999	-999	40	1580	0.64	-999	-999	37.453	21.967
Celussi_2012	45.7008	13.71	15	-999	C1	2004-08-05	2004	8	112.688	-999	-999	-999	-999	-999	-999	-999	50	1140	0.873	-999	-999	37.483	21.836
Celussi_2012	45.7008	13.71	15	-999	C1	2004-08-19	2004	8	29.0292	-999	-999	-999	-999	-999	-999	-999	100	220	0.94	-999	-999	37.376	23.316
Celussi_2012	45.7008	13.71	15	-999	C1	2004-09-02	2004	9	7.32136	-999	-999	-999	-999	-999	-999	-999	130	850	0.687	-999	-999	37.574	20.669
Celussi_2012	45.7008	13.71	15	-999	C1	2004-09-14	2004	9	5.99443	-999	-999	-999	-999	-999	-999	-999	90	1360	0.686	-999	-999	37.265	21.891
Celussi_2012	45.7008	13.71	15	-999	C1	2004-10-05	2004	10	7.3873	-999	-999	-999	-999	-999	-999	-999	30	410	0.644	-999	-999	37.11	20.625
Celussi_2012	45.7008	13.71	15	-999	C1	2004-10-20	2004	10	4.3597	-999	-999	-999	-999	-999	-999	-999	100	720	0.41	-999	-999	37.141	18.587
Celussi_2012	45.7008	13.71	15	-999	C1	2004-11-05	2004	11	4.69004	-999	-999	-999	-999	-999	-999	-999	280	210	0.444	-999	-999	37.016	18.531
Celussi_2012	45.7008	13.71	15	-999	C1	2004-11-18	2004	11	11.3896	-999	-999	-999	-999	-999	-999	-999	20	310	2.361	-999	-999	37.13	14.988
Celussi_2012	45.7008	13.71	15	-999	C1	2004-12-06	2004	12	8.42069	-999	-999	-999	-999	-999	-999	-999	1	430	0.699	-999	-999	37.932	14.073
Celussi_2012	45.7008	13.71	15	-999	C1	2005-01-11	2005	1	22.0659	-999	-999	-999	-999	-999	-999	-999	90	680	1	-999	-999	37.925	10.019
Celussi_2012	45.7008	13.71	15	-999	C1	2005-01-31	2005	1	3.79584	-999	-999	-999	-999	-999	-999	-999	60	270	0.788	-999	-999	38.158	7.249
Celussi_2012	45.7008	13.71	15	-999	C1	2005-02-24	2005	2	6.39017	-999	-999	-999	-999	-999	-999	-999	60	770	1.068	-999	-999	38.343	6.725
Celussi_2012	45.7008	13.71	15	-999	C1	2005-04-19	2005	4	43.0668	-999	-999	-999	-999	-999	-999	-999	30	500	2.17	-999	-999	38.01	9.469
Celussi_2012	45.7008	13.71	15	-999	C1	2005-04-28	2005	4	107.745	-999	-999	-999	-999	-999	-999	-999	60	240	0.461	-999	-999	37.82	10.551
Celussi_2012	45.7008	13.71	15	-999	C1	2005-05-16	2005	5	23.8216	-999	-999	-999	-999	-999	-999	-999	50	380	0.675	-999	-999	37.835	12.921
Celussi_2012	45.7008	13.71	15	-999	C1	2005-05-24	2005	5	18.8822	-999	-999	-999	-999	-999	-999	-999	50	670	1.555	-999	-999	37.816	13.349
Celussi_2012	45.7008	13.71	15	-999	C1	2005-06-07	2005	6	34.7768	-999	-999	-999	-999	-999	-999	-999	60	340	1.536	-999	-999	37.911	15.547
Celussi_2012	45.7008	13.71	15	-999	C1	2005-07-26	2005	7	88.1706	-999	-999	-999	-999	-999	-999	-999	60	570	0.282	-999	-999	37.917	20.342
Celussi_2012	45.7008	13.71	15	-999	C1	2005-08-09	2005	8	37.8958	-999	-999	-999	-999	-999	-999	-999	160	830	0.589	-999	-999	37.967	19.871
Celussi_2012	45.7008	13.71	15	-999	C1	2005-08-23	2005	8	63.0575	-999	-999	-999	-999	-999	-999	-999	50	170	1.557	-999	-999	37.707	22.064
Celussi_2012	45.7008	13.71	15	-999	C1	2005-09-07	2005	9	36.0074	-999	-999	-999	-999	-999	-999	-999	10	1550	1.088	-999	-999	38.103	21.498
Celussi_2012	45.7008	13.71	15	-999	C1	2005-09-27	2005	9	114.834	-999	-999	-999	-999	-999	-999	-999	80	2300	0.21	-999	-999	37.492	21.118
Celussi_2012	45.7008	13.71	15	-999	C1	2005-10-11	2005	10	9.7734	-999	-999	-999	-999	-999	-999	-999	86.9	93	1.44561	-999	-999	37.596	18.642
Celussi_2012	45.7008	13.71	10	-999	C1	2000-01-17	2000	1	1.32	-999	-999	-999	-999	-999	-999	-999	30	140	0.458	-999	-999	38.172	8.01
Celussi_2012	45.7008	13.71	10	-999	C1	2000-02-07	2000	2	7.72	-999	-999	-999	-999	-999	-999	-999	70	120	2.814	-999	-999	38.182	7.243
Celussi_2012	45.7008	13.71	10	-999	C1	2000-03-14	2000	3	46.65	-999	-999	-999	-999	-999	-999	-999	30	160	0.551	-999	-999	38.057	8.311
Celussi_2012	45.7008	13.71	10	-999	C1	2000-04-11	2000	4	13.59	-999	-999	-999	-999	-999	-999	-999	20	180	0.528	-999	-999	36.472	10.768
Celussi_2012	45.7008	13.71	10	-999	C1	2000-05-15	2000	5	68.26	-999	-999	-999	-999	-999	-999	-999	20	160	1.213	-999	-999	36.987	14.344
Celussi_2012	45.7008	13.71	10	-999	C1	2000-06-12	2000	6	101.86	-999	-999	-999	-999	-999	-999	-999	70	140	0.649	-999	-999	36.801	19.325
Celussi_2012	45.7008	13.71	10	-999	C1	2000-07-04	2000	7	88.48	-999	-999	-999	-999	-999	-999	-999	80	160	0.498	-999	-999	35.653	24.574
Celussi_2012	45.7008	13.71	10	-999	C1	2000-08-07	2000	8	25.309	-999	-999	-999	-999	-999	-999	-999	80	120	0.382	-999	-999	37.471	21.925
Celussi_2012	45.7008	13.71	10	-999	C1	2000-09-11	2000	9	48.773	-999	-999	-999	-999	-999	-999	-999	30	220	1.03	-999	-999	37.787	21.267
Celussi_2012	45.7008	13.71	10	-999	C1	2000-10-23	2000	10	125.8	-999	-999	-999	-999	-999	-999	-999	20	210	3.291	-999	-999	37.563	18.991
Celussi_2012	45.7008	13.71	10	-999	C1	2000-11-20	2000	11	0.798	-999	-999	-999	-999	-999	-999	-999	100	220	0.678	-999	-999	37.02	16.841
Celussi_2012	45.7008	13.71	10	-999	C1	2000-12-12	2000	12	25.602	-999	-999	-999	-999	-999	-999	-999	60	150	0.591	-999	-999	36.458	15.925
Celussi_2012	45.7008	13.71	10	-999	C1	2001-01-22	2001	1	9.594	-999	-999	-999	-999	-999	-999	-999	50	210	1.105	-999	-999	37.585	11.318
Celussi_2012	45.7008	13.71	10	-999	C1	2001-02-12	2001	2	12.112	-999	-999	-999	-999	-999	-999	-999	40	190	3.149	-999	-999	37.171	10.765
Celussi_2012	45.7008	13.71	10	-999	C1	2001-03-12	2001	3	20.232	-999	-999	-999	-999	-999	-999	-999	20	160	0.505	-999	-999	37.879	10.25
Celussi_2012	45.7008	13.71	10	-999	C1	2001-04-09	2001	4	121.762	-999	-999	-999	-999	-999	-999	-999	30	180	1.397	-999	-999	36.248	12.813
Celussi_2012	45.7008	13.71	10	-999	C1	2001-05-07	2001	5	71.257	-999	-999	-999	-999	-999	-999	-999	90	80	1.214	-999	-999	36.982	13.08
Celussi_2012	45.7008	13.71	10	-999	C1	2001-06-18	2001	6	0.718	-999	-999	-999	-999	-999	-999	-999	20	140	0.561	-999	-999	36.483	19.357
Celussi_2012	45.7008	13.71	10	-999	C1	2001-07-10	2001	7	0.607	-999	-999	-999	-999	-999	-999	-999	70	1310	0.419	-999	-999	34.975	24.154
Celussi_2012	45.7008	13.71	10	-999	C1	2001-08-07	2001	8	37.124	-999	-999	-999	-999	-999	-999	-999	150	650	0.872	-999	-999	37.63	21.035
Celussi_2012	45.7008	13.71	10	-999	C1	2001-09-10	2001	9	39.429	-999	-999	-999	-999	-999	-999	-999	70	560	1.227	-999	-999	36.675	21.512
Celussi_2012	45.7008	13.71	10	-999	C1	2001-10-08	2001	10	3.191	-999	-999	-999	-999	-999	-999	-999	340	380	2.657	-999	-999	36.696	20.272
Celussi_2012	45.7008	13.71	10	-999	C1	2001-11-15	2001	11	3.001	-999	-999	-999	-999	-999	-999	-999	70	800	0.563	-999	-999	37.565	14.641
Celussi_2012	45.7008	13.71	10	-999	C1	2001-12-11	2001	12	2.556	-999	-999	-999	-999	-999	-999	-999	100	1060	0.508	-999	-999	37.85	10.784
Celussi_2012	45.7008	13.71	10	-999	C1	2002-01-16	2002	1	23.8733	-999	-999	-999	-999	-999	-999	-999	10	220	1.578	-999	-999	38.129	7.26
Celussi_2012	45.7008	13.71	10	-999	C1	2002-02-13	2002	2	50.4851	-999	-999	-999	-999	-999	-999	-999	-999	-999	1.294	-999	-999	37.964	7.727
Celussi_2012	45.7008	13.71	10	-999	C1	2002-03-13	2002	3	104.117	-999	-999	-999	-999	-999	-999	-999	250	-999	1.208	-999	-999	38.098	9.265
Celussi_2012	45.7008	13.71	10	-999	C1	2002-04-23	2002	4	3.0507	-999	-999	-999	-999	-999	-999	-999	50	-999	0.318	-999	-999	37.979	11.231
Celussi_2012	45.7008	13.71	10	-999	C1	2002-05-14	2002	5	32.2113	-999	-999	-999	-999	-999	-999	-999	40	240	0.247	-999	-999	37.816	16.025
Celussi_2012	45.7008	13.71	10	-999	C1	2002-06-11	2002	6	48.0987	-999	-999	-999	-999	-999	-999	-999	80	-999	1.035	-999	-999	34.746	21.295
Celussi_2012	45.7008	13.71	10	-999	C1	2002-06-27	2002	6	3.24042	-999	-999	-999	-999	-999	-999	-999	60	-999	-999	-999	-999	37.794	17.332
Celussi_2012	45.7008	13.71	10	-999	C1	2002-07-09	2002	7	117.806	-999	-999	-999	-999	-999	-999	-999	-999	-999	0.761	-999	-999	36.389	22.533
Celussi_2012	45.7008	13.71	10	-999	C1	2002-07-23	2002	7	58.5815	-999	-999	-999	-999	-999	-999	-999	-999	-999	0.816	-999	-999	37.511	23.061
Celussi_2012	45.7008	13.71	10	-999	C1	2002-08-07	2002	8	37.8302	-999	-999	-999	-999	-999	-999	-999	130	-999	0.399	-999	-999	37.121	25.193
Celussi_2012	45.7008	13.71	10	-999	C1	2002-08-20	2002	8	21.6615	-999	-999	-999	-999	-999	-999	-999	-999	-999	1.798	-999	-999	37.8696	23.4049
Celussi_2012	45.7008	13.71	10	-999	C1	2002-09-10	2002	9	190.645	-999	-999	-999	-999	-999	-999	-999	-999	-999	0.497	-999	-999	38.162	23.1549
Celussi_2012	45.7008	13.71	10	-999	C1	2002-09-26	2002	9	26.578	-999	-999	-999	-999	-999	-999	-999	-999	-999	0.854	-999	-999	38.029	20.409
Celussi_2012	45.7008	13.71	10	-999	C1	2002-10-08	2002	10	14.5122	-999	-999	-999	-999	-999	-999	-999	70	-999	1.052	-999	-999	37.787	19.138
Celussi_2012	45.7008	13.71	10	-999	C1	2002-10-28	2002	10	2.77321	-999	-999	-999	-999	-999	-999	-999	-999	-999	0.497	-999	-999	37.3032	18.1983
Celussi_2012	45.7008	13.71	10	-999	C1	2002-11-12	2002	11	3.03286	-999	-999	-999	-999	-999	-999	-999	260	-999	1.646	-999	-999	37.762	15.97
Celussi_2012	45.7008	13.71	10	-999	C1	2002-11-28	2002	11	12.0294	-999	-999	-999	-999	-999	-999	-999	50	-999	0.498	-999	-999	37.279	15.802
Celussi_2012	45.7008	13.71	10	-999	C1	2002-12-18	2002	12	17.501	-999	-999	-999	-999	-999	-999	-999	-999	-999	1.676	-999	-999	37.68	13.233
Celussi_2012	45.7008	13.71	10	-999	C1	2003-01-21	2003	1	7.41147	-999	-999	-999	-999	-999	-999	-999	140	1050	0.831	-999	-999	37.926	9.119
Celussi_2012	45.7008	13.71	10	-999	C1	2003-01-29	2003	1	1.27713	-999	-999	-999	-999	-999	-999	-999	-999	-999	0.376	-999	-999	38.002	9.368
Celussi_2012	45.7008	13.71	10	-999	C1	2003-02-11	2003	2	1.01506	-999	-999	-999	-999	-999	-999	-999	10	340	0.798	-999	-999	37.787	7.276
Celussi_2012	45.7008	13.71	10	-999	C1	2003-02-25	2003	2	11.8285	-999	-999	-999	-999	-999	-999	-999	60	530	0.238	-999	-999	38.182	7.555
Celussi_2012	45.7008	13.71	10	-999	C1	2003-03-12	2003	3	49.8973	-999	-999	-999	-999	-999	-999	-999	30	450	1.259	-999	-999	38.113	8.613
Celussi_2012	45.7008	13.71	10	-999	C1	2003-03-25	2003	3	10.8968	-999	-999	-999	-999	-999	-999	-999	660	270	0.528	-999	-999	38.143	8.671
Celussi_2012	45.7008	13.71	10	-999	C1	2003-04-08	2003	4	40.7662	-999	-999	-999	-999	-999	-999	-999	40	250	0.656	-999	-999	37.729	9.209
Celussi_2012	45.7008	13.71	10	-999	C1	2003-04-28	2003	4	13.1925	-999	-999	-999	-999	-999	-999	-999	70	470	0.782	-999	-999	37.883	12.052
Celussi_2012	45.7008	13.71	10	-999	C1	2003-05-12	2003	5	14.0892	-999	-999	-999	-999	-999	-999	-999	30	570	0.578	-999	-999	37.815	14.074
Celussi_2012	45.7008	13.71	10	-999	C1	2003-05-27	2003	5	29.5688	-999	-999	-999	-999	-999	-999	-999	90	690	0.951	-999	-999	37.654	15.888
Celussi_2012	45.7008	13.71	10	-999	C1	2003-06-10	2003	6	6.08247	-999	-999	-999	-999	-999	-999	-999	70	770	0.418	-999	-999	37.801	17.964
Celussi_2012	45.7008	13.71	10	-999	C1	2003-06-24	2003	6	15.4665	-999	-999	-999	-999	-999	-999	-999	-999	-999	0.237	-999	-999	38.096	21.672
Celussi_2012	45.7008	13.71	10	-999	C1	2003-07-08	2003	7	25.3939	-999	-999	-999	-999	-999	-999	-999	40	420	0.58	-999	-999	38.055	24.802
Celussi_2012	45.7008	13.71	10	-999	C1	2003-07-22	2003	7	8.54883	-999	-999	-999	-999	-999	-999	-999	30	960	0.232	-999	-999	38.193	26.274
Celussi_2012	45.7008	13.71	10	-999	C1	2003-08-12	2003	8	27.4238	-999	-999	-999	-999	-999	-999	-999	60	1050	0.321	-999	-999	37.958	25.32
Celussi_2012	45.7008	13.71	10	-999	C1	2003-08-26	2003	8	6.26405	-999	-999	-999	-999	-999	-999	-999	60	690	1.249	-999	-999	38.103	23.345
Celussi_2012	45.7008	13.71	10	-999	C1	2003-09-11	2003	9	70.3337	-999	-999	-999	-999	-999	-999	-999	10	840	1.988	-999	-999	38.202	21.741
Celussi_2012	45.7008	13.71	10	-999	C1	2003-09-29	2003	9	5.3113	-999	-999	-999	-999	-999	-999	-999	60	1300	0.682	-999	-999	38.204	20.071
Celussi_2012	45.7008	13.71	10	-999	C1	2003-10-08	2003	10	12.3321	-999	-999	-999	-999	-999	-999	-999	120	960	0.673	-999	-999	37.882	19.487
Celussi_2012	45.7008	13.71	10	-999	C1	2003-10-21	2003	10	8.5981	-999	-999	-999	-999	-999	-999	-999	50	390	0.464	-999	-999	38.059	17.156
Celussi_2012	45.7008	13.71	10	-999	C1	2003-11-12	2003	11	34.0035	-999	-999	-999	-999	-999	-999	-999	470	1	1.277	-999	-999	37.883	13.416
Celussi_2012	45.7008	13.71	10	-999	C1	2003-11-24	2003	11	12.6072	-999	-999	-999	-999	-999	-999	-999	10	370	0.501	-999	-999	38.172	14.145
Celussi_2012	45.7008	13.71	10	-999	C1	2003-12-15	2003	12	34.6146	-999	-999	-999	-999	-999	-999	-999	1	520	0.7	-999	-999	38.098	11.389
Celussi_2012	45.7008	13.71	10	-999	C1	2004-01-13	2004	1	0.906411	-999	-999	-999	-999	-999	-999	-999	150	1150	0.621	-999	-999	38.317	8.643
Celussi_2012	45.7008	13.71	10	-999	C1	2004-01-27	2004	1	1.63926	-999	-999	-999	-999	-999	-999	-999	150	1020	-999	-999	-999	38.376	8.239
Celussi_2012	45.7008	13.71	10	-999	C1	2004-02-11	2004	2	16.7965	-999	-999	-999	-999	-999	-999	-999	100	1410	1.494	-999	-999	38.306	8.438
Celussi_2012	45.7008	13.71	10	-999	C1	2004-02-25	2004	2	20.0162	-999	-999	-999	-999	-999	-999	-999	30	830	0.524	-999	-999	38.295	7.506
Celussi_2012	45.7008	13.71	10	-999	C1	2004-03-10	2004	3	6.78581	-999	-999	-999	-999	-999	-999	-999	100	680	0.639	-999	-999	37.875	7.011
Celussi_2012	45.7008	13.71	10	-999	C1	2004-03-24	2004	3	5.64782	-999	-999	-999	-999	-999	-999	-999	110	930	0.557	-999	-999	37.858	8.051
Celussi_2012	45.7008	13.71	10	-999	C1	2004-04-05	2004	4	13.5117	-999	-999	-999	-999	-999	-999	-999	110	380	0.827	-999	-999	38.044	9.925
Celussi_2012	45.7008	13.71	10	-999	C1	2004-04-20	2004	4	19.4934	-999	-999	-999	-999	-999	-999	-999	60	310	0.69	-999	-999	37.627	11.243
Celussi_2012	45.7008	13.71	10	-999	C1	2004-05-17	2004	5	22.9377	-999	-999	-999	-999	-999	-999	-999	50	1480	0.85	-999	-999	37.675	13.767
Celussi_2012	45.7008	13.71	10	-999	C1	2004-05-25	2004	5	27.9522	-999	-999	-999	-999	-999	-999	-999	30	600	0.704	-999	-999	37.076	15.957
Celussi_2012	45.7008	13.71	10	-999	C1	2004-06-08	2004	6	131.649	-999	-999	-999	-999	-999	-999	-999	30	4000	1.108	-999	-999	37.003	17.094
Celussi_2012	45.7008	13.71	10	-999	C1	2004-06-22	2004	6	73.1709	-999	-999	-999	-999	-999	-999	-999	20	790	0.865	-999	-999	36.81	19.561
Celussi_2012	45.7008	13.71	10	-999	C1	2004-07-08	2004	7	15.1955	-999	-999	-999	-999	-999	-999	-999	60	360	0.745	-999	-999	37.386	21.57
Celussi_2012	45.7008	13.71	10	-999	C1	2004-07-20	2004	7	23.6204	-999	-999	-999	-999	-999	-999	-999	10	1390	0.31	-999	-999	37.204	23.906
Celussi_2012	45.7008	13.71	10	-999	C1	2004-08-05	2004	8	153.185	-999	-999	-999	-999	-999	-999	-999	80	1020	0.561	-999	-999	37.053	25.092
Celussi_2012	45.7008	13.71	10	-999	C1	2004-08-19	2004	8	73.442	-999	-999	-999	-999	-999	-999	-999	90	220	0.49	-999	-999	36.496	25.979
Celussi_2012	45.7008	13.71	10	-999	C1	2004-09-02	2004	9	13.7308	-999	-999	-999	-999	-999	-999	-999	210	750	1.2	-999	-999	37.375	21.613
Celussi_2012	45.7008	13.71	10	-999	C1	2004-09-14	2004	9	7.29135	-999	-999	-999	-999	-999	-999	-999	1	1120	0.666	-999	-999	37.218	22.079
Celussi_2012	45.7008	13.71	10	-999	C1	2004-10-05	2004	10	40.9572	-999	-999	-999	-999	-999	-999	-999	40	380	0.636	-999	-999	37.11	20.785
Celussi_2012	45.7008	13.71	10	-999	C1	2004-10-20	2004	10	12.4599	-999	-999	-999	-999	-999	-999	-999	70	890	0.982	-999	-999	37.057	18.525
Celussi_2012	45.7008	13.71	10	-999	C1	2004-11-05	2004	11	10.9168	-999	-999	-999	-999	-999	-999	-999	120	320	0.772	-999	-999	36.736	18.637
Celussi_2012	45.7008	13.71	10	-999	C1	2004-11-18	2004	11	36.2936	-999	-999	-999	-999	-999	-999	-999	100	240	1.332	-999	-999	37.127	14.976
Celussi_2012	45.7008	13.71	10	-999	C1	2004-12-06	2004	12	6.88387	-999	-999	-999	-999	-999	-999	-999	100	380	0.815	-999	-999	37.931	14.072
Celussi_2012	45.7008	13.71	10	-999	C1	2005-01-11	2005	1	17.8161	-999	-999	-999	-999	-999	-999	-999	90	610	1.051	-999	-999	37.906	9.994
Celussi_2012	45.7008	13.71	10	-999	C1	2005-01-31	2005	1	5.93531	-999	-999	-999	-999	-999	-999	-999	60	410	0.895	-999	-999	38.159	7.267
Celussi_2012	45.7008	13.71	10	-999	C1	2005-02-24	2005	2	8.14855	-999	-999	-999	-999	-999	-999	-999	50	1170	0.216	-999	-999	38.348	6.745
Celussi_2012	45.7008	13.71	10	-999	C1	2005-04-19	2005	4	37.9281	-999	-999	-999	-999	-999	-999	-999	40	500	2.003	-999	-999	37.957	10.057
Celussi_2012	45.7008	13.71	10	-999	C1	2005-04-28	2005	4	109.657	-999	-999	-999	-999	-999	-999	-999	80	330	0.409	-999	-999	37.579	11.768
Celussi_2012	45.7008	13.71	10	-999	C1	2005-05-16	2005	5	24.7114	-999	-999	-999	-999	-999	-999	-999	50	400	0.673	-999	-999	37.792	14.019
Celussi_2012	45.7008	13.71	10	-999	C1	2005-05-24	2005	5	17.7941	-999	-999	-999	-999	-999	-999	-999	50	840	0.602	-999	-999	37.667	15.297
Celussi_2012	45.7008	13.71	10	-999	C1	2005-06-07	2005	6	49.4751	-999	-999	-999	-999	-999	-999	-999	30	320	0.622	-999	-999	37.984	18.304
Celussi_2012	45.7008	13.71	10	-999	C1	2005-07-26	2005	7	63.4563	-999	-999	-999	-999	-999	-999	-999	20	590	0.091	-999	-999	37.792	22.553
Celussi_2012	45.7008	13.71	10	-999	C1	2005-08-09	2005	8	48.2315	-999	-999	-999	-999	-999	-999	-999	60	790	-999	-999	-999	37.828	21.678
Celussi_2012	45.7008	13.71	10	-999	C1	2005-08-23	2005	8	45.4167	-999	-999	-999	-999	-999	-999	-999	80	210	1.007	-999	-999	37.599	22.846
Celussi_2012	45.7008	13.71	10	-999	C1	2005-09-07	2005	9	23.4688	-999	-999	-999	-999	-999	-999	-999	80	1330	0.375	-999	-999	37.863	22.488
Celussi_2012	45.7008	13.71	10	-999	C1	2005-09-27	2005	9	135.073	-999	-999	-999	-999	-999	-999	-999	150	2250	0.442	-999	-999	37.089	21.153
Celussi_2012	45.7008	13.71	10	-999	C1	2005-10-11	2005	10	9.64232	-999	-999	-999	-999	-999	-999	-999	56.5	134.8	2.20593	-999	-999	37.587	18.647
Celussi_2012	45.7008	13.71	5	-999	C1	2000-01-17	2000	1	1.413	-999	-999	-999	-999	-999	-999	-999	20	160	0.451	-999	-999	38.161	7.994
Celussi_2012	45.7008	13.71	5	-999	C1	2000-02-07	2000	2	9.96	-999	-999	-999	-999	-999	-999	-999	20	190	3.757	-999	-999	38.066	7.364
Celussi_2012	45.7008	13.71	5	-999	C1	2000-03-14	2000	3	42.39	-999	-999	-999	-999	-999	-999	-999	10	170	0.364	-999	-999	37.533	8.96
Celussi_2012	45.7008	13.71	5	-999	C1	2000-04-11	2000	4	49.41	-999	-999	-999	-999	-999	-999	-999	30	190	0.617	-999	-999	35.938	11.439
Celussi_2012	45.7008	13.71	5	-999	C1	2000-05-15	2000	5	64.89	-999	-999	-999	-999	-999	-999	-999	20	160	0.847	-999	-999	36.624	15.843
Celussi_2012	45.7008	13.71	5	-999	C1	2000-06-12	2000	6	129.359	-999	-999	-999	-999	-999	-999	-999	30	220	0.374	-999	-999	36.511	20.792
Celussi_2012	45.7008	13.71	5	-999	C1	2000-07-04	2000	7	124.737	-999	-999	-999	-999	-999	-999	-999	20	200	0.389	-999	-999	35.623	24.659
Celussi_2012	45.7008	13.71	5	-999	C1	2000-08-07	2000	8	57.858	-999	-999	-999	-999	-999	-999	-999	10	220	0.636	-999	-999	37.009	22.587
Celussi_2012	45.7008	13.71	5	-999	C1	2000-09-11	2000	9	62.355	-999	-999	-999	-999	-999	-999	-999	10	220	0.852	-999	-999	37.793	21.273
Celussi_2012	45.7008	13.71	5	-999	C1	2000-10-23	2000	10	116.038	-999	-999	-999	-999	-999	-999	-999	20	280	1.957	-999	-999	37.55	19.01
Celussi_2012	45.7008	13.71	5	-999	C1	2000-11-20	2000	11	0.297	-999	-999	-999	-999	-999	-999	-999	70	170	0.958	-999	-999	36.991	16.879
Celussi_2012	45.7008	13.71	5	-999	C1	2000-12-12	2000	12	29.703	-999	-999	-999	-999	-999	-999	-999	40	140	1.212	-999	-999	34.31	15.055
Celussi_2012	45.7008	13.71	5	-999	C1	2001-01-22	2001	1	6.296	-999	-999	-999	-999	-999	-999	-999	40	270	1.189	-999	-999	37.607	11.458
Celussi_2012	45.7008	13.71	5	-999	C1	2001-02-12	2001	2	36.309	-999	-999	-999	-999	-999	-999	-999	20	170	2.523	-999	-999	36.779	10.368
Celussi_2012	45.7008	13.71	5	-999	C1	2001-03-12	2001	3	33.27	-999	-999	-999	-999	-999	-999	-999	20	160	1.64	-999	-999	37.798	10.231
Celussi_2012	45.7008	13.71	5	-999	C1	2001-04-09	2001	4	232.175	-999	-999	-999	-999	-999	-999	-999	30	180	1.124	-999	-999	35.642	13.236
Celussi_2012	45.7008	13.71	5	-999	C1	2001-05-07	2001	5	101.205	-999	-999	-999	-999	-999	-999	-999	50	140	0.833	-999	-999	36.698	13.696
Celussi_2012	45.7008	13.71	5	-999	C1	2001-06-18	2001	6	0.903	-999	-999	-999	-999	-999	-999	-999	30	170	0.284	-999	-999	35.557	20.385
Celussi_2012	45.7008	13.71	5	-999	C1	2001-07-10	2001	7	10.48	-999	-999	-999	-999	-999	-999	-999	40	1610	0.365	-999	-999	34.535	24.546
Celussi_2012	45.7008	13.71	5	-999	C1	2001-08-07	2001	8	37.578	-999	-999	-999	-999	-999	-999	-999	140	630	0.569	-999	-999	37.369	21.926
Celussi_2012	45.7008	13.71	5	-999	C1	2001-09-10	2001	9	34.806	-999	-999	-999	-999	-999	-999	-999	60	590	1.221	-999	-999	36.578	21.633
Celussi_2012	45.7008	13.71	5	-999	C1	2001-10-08	2001	10	85.146	-999	-999	-999	-999	-999	-999	-999	210	320	3.077	-999	-999	35.306	20.239
Celussi_2012	45.7008	13.71	5	-999	C1	2001-11-15	2001	11	5.314	-999	-999	-999	-999	-999	-999	-999	80	660	0.643	-999	-999	37.531	14.588
Celussi_2012	45.7008	13.71	5	-999	C1	2001-12-11	2001	12	3.713	-999	-999	-999	-999	-999	-999	-999	110	630	0.542	-999	-999	37.845	10.773
Celussi_2012	45.7008	13.71	5	-999	C1	2002-01-16	2002	1	22.674	-999	-999	-999	-999	-999	-999	-999	40	320	1.449	-999	-999	38.134	7.291
Celussi_2012	45.7008	13.71	5	-999	C1	2002-02-13	2002	2	63.9505	-999	-999	-999	-999	-999	-999	-999	-999	-999	1.643	-999	-999	37.591	7.635
Celussi_2012	45.7008	13.71	5	-999	C1	2002-03-13	2002	3	120.489	-999	-999	-999	-999	-999	-999	-999	290	-999	1.533	-999	-999	38.096	9.368
Celussi_2012	45.7008	13.71	5	-999	C1	2002-04-23	2002	4	4.85658	-999	-999	-999	-999	-999	-999	-999	40	-999	0.263	-999	-999	37.974	11.306
Celussi_2012	45.7008	13.71	5	-999	C1	2002-05-14	2002	5	23.743	-999	-999	-999	-999	-999	-999	-999	20	740	0.4	-999	-999	37.72	17.131
Celussi_2012	45.7008	13.71	5	-999	C1	2002-06-11	2002	6	53.2463	-999	-999	-999	-999	-999	-999	-999	80	-999	0.81	-999	-999	34.649	21.41
Celussi_2012	45.7008	13.71	5	-999	C1	2002-06-27	2002	6	10.2872	-999	-999	-999	-999	-999	-999	-999	70	-999	-999	-999	-999	37.392	18.998
Celussi_2012	45.7008	13.71	5	-999	C1	2002-07-09	2002	7	140.61	-999	-999	-999	-999	-999	-999	-999	-999	-999	0.382	-999	-999	36.298	23.869
Celussi_2012	45.7008	13.71	5	-999	C1	2002-07-23	2002	7	80.0935	-999	-999	-999	-999	-999	-999	-999	-999	-999	0.612	-999	-999	37.398	23.397
Celussi_2012	45.7008	13.71	5	-999	C1	2002-08-07	2002	8	29.7945	-999	-999	-999	-999	-999	-999	-999	140	-999	0.497	-999	-999	36.657	25.182
Celussi_2012	45.7008	13.71	5	-999	C1	2002-08-20	2002	8	17.0544	-999	-999	-999	-999	-999	-999	-999	180	-999	1.032	-999	-999	36.9647	24.3534
Celussi_2012	45.7008	13.71	5	-999	C1	2002-09-10	2002	9	323.664	-999	-999	-999	-999	-999	-999	-999	-999	-999	0.34	-999	-999	38.1436	23.2178
Celussi_2012	45.7008	13.71	5	-999	C1	2002-09-26	2002	9	18.4552	-999	-999	-999	-999	-999	-999	-999	-999	-999	0.904	-999	-999	38.016	20.457
Celussi_2012	45.7008	13.71	5	-999	C1	2002-10-08	2002	10	13.9759	-999	-999	-999	-999	-999	-999	-999	1	-999	1.624	-999	-999	37.789	19.148
Celussi_2012	45.7008	13.71	5	-999	C1	2002-10-28	2002	10	2.00135	-999	-999	-999	-999	-999	-999	-999	-999	-999	0.793	-999	-999	37.0282	18.0999
Celussi_2012	45.7008	13.71	5	-999	C1	2002-11-12	2002	11	3.37639	-999	-999	-999	-999	-999	-999	-999	320	-999	1.507	-999	-999	37.777	16.015
Celussi_2012	45.7008	13.71	5	-999	C1	2002-11-28	2002	11	6.91327	-999	-999	-999	-999	-999	-999	-999	30	-999	0.819	-999	-999	36.98	15.71
Celussi_2012	45.7008	13.71	5	-999	C1	2002-12-18	2002	12	44.3511	-999	-999	-999	-999	-999	-999	-999	-999	-999	1.05	-999	-999	37.675	13.294
Celussi_2012	45.7008	13.71	5	-999	C1	2003-01-21	2003	1	2.24742	-999	-999	-999	-999	-999	-999	-999	160	670	0.93	-999	-999	37.891	9.022
Celussi_2012	45.7008	13.71	5	-999	C1	2003-01-29	2003	1	0.084022	-999	-999	-999	-999	-999	-999	-999	-999	-999	0.37	-999	-999	38.012	9.363
Celussi_2012	45.7008	13.71	5	-999	C1	2003-02-11	2003	2	0.750448	-999	-999	-999	-999	-999	-999	-999	400	10	1.082	-999	-999	37.784	7.283
Celussi_2012	45.7008	13.71	5	-999	C1	2003-02-25	2003	2	3.63812	-999	-999	-999	-999	-999	-999	-999	20	150	0.235	-999	-999	38.168	7.559
Celussi_2012	45.7008	13.71	5	-999	C1	2003-03-12	2003	3	43.345	-999	-999	-999	-999	-999	-999	-999	1	640	1.038	-999	-999	38.095	8.726
Celussi_2012	45.7008	13.71	5	-999	C1	2003-03-25	2003	3	12.4543	-999	-999	-999	-999	-999	-999	-999	540	190	0.599	-999	-999	38.145	8.742
Celussi_2012	45.7008	13.71	5	-999	C1	2003-04-08	2003	4	38.9914	-999	-999	-999	-999	-999	-999	-999	10	950	0.591	-999	-999	37.729	9.251
Celussi_2012	45.7008	13.71	5	-999	C1	2003-04-28	2003	4	25.8012	-999	-999	-999	-999	-999	-999	-999	70	630	0.959	-999	-999	37.514	13.233
Celussi_2012	45.7008	13.71	5	-999	C1	2003-05-12	2003	5	21.8681	-999	-999	-999	-999	-999	-999	-999	30	450	0.671	-999	-999	37.61	16.692
Celussi_2012	45.7008	13.71	5	-999	C1	2003-05-27	2003	5	41.9173	-999	-999	-999	-999	-999	-999	-999	100	750	0.608	-999	-999	37.593	16.474
Celussi_2012	45.7008	13.71	5	-999	C1	2003-06-10	2003	6	5.30246	-999	-999	-999	-999	-999	-999	-999	70	890	0.332	-999	-999	37.543	22.485
Celussi_2012	45.7008	13.71	5	-999	C1	2003-06-24	2003	6	19.9995	-999	-999	-999	-999	-999	-999	-999	-999	-999	0.263	-999	-999	37.909	23.86
Celussi_2012	45.7008	13.71	5	-999	C1	2003-07-08	2003	7	17.2012	-999	-999	-999	-999	-999	-999	-999	20	420	0.293	-999	-999	38.078	24.944
Celussi_2012	45.7008	13.71	5	-999	C1	2003-07-22	2003	7	14.9422	-999	-999	-999	-999	-999	-999	-999	10	560	0.21	-999	-999	38.101	26.749
Celussi_2012	45.7008	13.71	5	-999	C1	2003-08-12	2003	8	29.3516	-999	-999	-999	-999	-999	-999	-999	10	1040	0.302	-999	-999	37.975	26.203
Celussi_2012	45.7008	13.71	5	-999	C1	2003-08-26	2003	8	10.9264	-999	-999	-999	-999	-999	-999	-999	30	910	0.732	-999	-999	38.062	24.545
Celussi_2012	45.7008	13.71	5	-999	C1	2003-09-11	2003	9	106.437	-999	-999	-999	-999	-999	-999	-999	20	730	1.681	-999	-999	38.193	21.777
Celussi_2012	45.7008	13.71	5	-999	C1	2003-09-29	2003	9	3.08053	-999	-999	-999	-999	-999	-999	-999	30	1630	0.517	-999	-999	38.194	20.074
Celussi_2012	45.7008	13.71	5	-999	C1	2003-10-08	2003	10	11.7614	-999	-999	-999	-999	-999	-999	-999	60	710	0.741	-999	-999	37.864	19.456
Celussi_2012	45.7008	13.71	5	-999	C1	2003-10-21	2003	10	15.0857	-999	-999	-999	-999	-999	-999	-999	90	370	0.662	-999	-999	37.883	17.069
Celussi_2012	45.7008	13.71	5	-999	C1	2003-11-12	2003	11	30.4283	-999	-999	-999	-999	-999	-999	-999	160	400	1.409	-999	-999	37.882	13.41
Celussi_2012	45.7008	13.71	5	-999	C1	2003-11-24	2003	11	7.27412	-999	-999	-999	-999	-999	-999	-999	40	270	0.722	-999	-999	38.031	14.187
Celussi_2012	45.7008	13.71	5	-999	C1	2003-12-15	2003	12	34.6726	-999	-999	-999	-999	-999	-999	-999	70	410	0.708	-999	-999	38.1	11.402
Celussi_2012	45.7008	13.71	5	-999	C1	2004-01-13	2004	1	0.277764	-999	-999	-999	-999	-999	-999	-999	60	1120	0.698	-999	-999	38.285	8.703
Celussi_2012	45.7008	13.71	5	-999	C1	2004-01-27	2004	1	4.46913	-999	-999	-999	-999	-999	-999	-999	130	780	0.571	-999	-999	38.359	8.211
Celussi_2012	45.7008	13.71	5	-999	C1	2004-02-11	2004	2	5.48522	-999	-999	-999	-999	-999	-999	-999	1	1460	1.038	-999	-999	37.278	7.662
Celussi_2012	45.7008	13.71	5	-999	C1	2004-02-25	2004	2	6.06376	-999	-999	-999	-999	-999	-999	-999	70	520	0.574	-999	-999	38.227	7.375
Celussi_2012	45.7008	13.71	5	-999	C1	2004-03-10	2004	3	8.53876	-999	-999	-999	-999	-999	-999	-999	40	810	0.516	-999	-999	37.875	7.02
Celussi_2012	45.7008	13.71	5	-999	C1	2004-03-24	2004	3	9.75254	-999	-999	-999	-999	-999	-999	-999	110	740	0.741	-999	-999	37.759	8.214
Celussi_2012	45.7008	13.71	5	-999	C1	2004-04-05	2004	4	8.17747	-999	-999	-999	-999	-999	-999	-999	140	350	1.073	-999	-999	37.985	11.004
Celussi_2012	45.7008	13.71	5	-999	C1	2004-04-20	2004	4	12.2916	-999	-999	-999	-999	-999	-999	-999	80	240	0.753	-999	-999	37.606	11.39
Celussi_2012	45.7008	13.71	5	-999	C1	2004-05-17	2004	5	11.4467	-999	-999	-999	-999	-999	-999	-999	130	1210	0.805	-999	-999	37.616	14.483
Celussi_2012	45.7008	13.71	5	-999	C1	2004-05-25	2004	5	46.2633	-999	-999	-999	-999	-999	-999	-999	1	760	0.686	-999	-999	35.833	16.967
Celussi_2012	45.7008	13.71	5	-999	C1	2004-06-08	2004	6	170.333	-999	-999	-999	-999	-999	-999	-999	60	6750	1.138	-999	-999	36.304	18.504
Celussi_2012	45.7008	13.71	5	-999	C1	2004-06-22	2004	6	76.7597	-999	-999	-999	-999	-999	-999	-999	1	540	0.755	-999	-999	36.416	21.561
Celussi_2012	45.7008	13.71	5	-999	C1	2004-07-08	2004	7	21.5986	-999	-999	-999	-999	-999	-999	-999	40	410	0.603	-999	-999	37.165	23.214
Celussi_2012	45.7008	13.71	5	-999	C1	2004-07-20	2004	7	34.3856	-999	-999	-999	-999	-999	-999	-999	20	1340	0.277	-999	-999	37.183	24.156
Celussi_2012	45.7008	13.71	5	-999	C1	2004-08-05	2004	8	192.342	-999	-999	-999	-999	-999	-999	-999	40	1030	0.319	-999	-999	37.074	25.345
Celussi_2012	45.7008	13.71	5	-999	C1	2004-08-19	2004	8	125.903	-999	-999	-999	-999	-999	-999	-999	60	290	0.266	-999	-999	36.479	26.033
Celussi_2012	45.7008	13.71	5	-999	C1	2004-09-02	2004	9	30.1101	-999	-999	-999	-999	-999	-999	-999	30	440	0.584	-999	-999	36.859	23.209
Celussi_2012	45.7008	13.71	5	-999	C1	2004-09-14	2004	9	7.09446	-999	-999	-999	-999	-999	-999	-999	120	1300	0.507	-999	-999	37.224	22.247
Celussi_2012	45.7008	13.71	5	-999	C1	2004-10-05	2004	10	30.9501	-999	-999	-999	-999	-999	-999	-999	20	380	0.734	-999	-999	36.767	20.462
Celussi_2012	45.7008	13.71	5	-999	C1	2004-10-20	2004	10	9.09806	-999	-999	-999	-999	-999	-999	-999	70	880	0.985	-999	-999	36.899	18.3
Celussi_2012	45.7008	13.71	5	-999	C1	2004-11-05	2004	11	22.5721	-999	-999	-999	-999	-999	-999	-999	110	280	0.674	-999	-999	35.688	18.036
Celussi_2012	45.7008	13.71	5	-999	C1	2004-11-18	2004	11	21.4146	-999	-999	-999	-999	-999	-999	-999	90	270	1.817	-999	-999	37.126	14.974
Celussi_2012	45.7008	13.71	5	-999	C1	2004-12-06	2004	12	7.50223	-999	-999	-999	-999	-999	-999	-999	80	420	0.725	-999	-999	37.921	14.063
Celussi_2012	45.7008	13.71	5	-999	C1	2005-01-11	2005	1	11.8359	-999	-999	-999	-999	-999	-999	-999	100	640	1.17	-999	-999	37.902	9.986
Celussi_2012	45.7008	13.71	5	-999	C1	2005-01-31	2005	1	12.2157	-999	-999	-999	-999	-999	-999	-999	60	290	0.592	-999	-999	38.159	7.284
Celussi_2012	45.7008	13.71	5	-999	C1	2005-02-24	2005	2	7.97902	-999	-999	-999	-999	-999	-999	-999	60	1140	1.231	-999	-999	38.342	6.827
Celussi_2012	45.7008	13.71	5	-999	C1	2005-04-19	2005	4	61.8941	-999	-999	-999	-999	-999	-999	-999	40	600	1.947	-999	-999	36.86	12.044
Celussi_2012	45.7008	13.71	5	-999	C1	2005-04-28	2005	4	128.261	-999	-999	-999	-999	-999	-999	-999	50	450	0.365	-999	-999	36.962	12.52
Celussi_2012	45.7008	13.71	5	-999	C1	2005-05-16	2005	5	33.7244	-999	-999	-999	-999	-999	-999	-999	50	430	0.284	-999	-999	37.746	15.391
Celussi_2012	45.7008	13.71	5	-999	C1	2005-05-24	2005	5	19.1856	-999	-999	-999	-999	-999	-999	-999	40	710	0.308	-999	-999	37.488	17.017
Celussi_2012	45.7008	13.71	5	-999	C1	2005-06-07	2005	6	43.0164	-999	-999	-999	-999	-999	-999	-999	30	270	0.631	-999	-999	37.992	19.112
Celussi_2012	45.7008	13.71	5	-999	C1	2005-07-26	2005	7	97.6449	-999	-999	-999	-999	-999	-999	-999	50	620	0.124	-999	-999	37.38	24.608
Celussi_2012	45.7008	13.71	5	-999	C1	2005-08-09	2005	8	57.4772	-999	-999	-999	-999	-999	-999	-999	70	610	-999	-999	-999	37.766	22.259
Celussi_2012	45.7008	13.71	5	-999	C1	2005-08-23	2005	8	48.7587	-999	-999	-999	-999	-999	-999	-999	50	270	0.451	-999	-999	37.205	22.952
Celussi_2012	45.7008	13.71	5	-999	C1	2005-09-07	2005	9	38.3414	-999	-999	-999	-999	-999	-999	-999	100	1050	0.369	-999	-999	37.79	22.446
Celussi_2012	45.7008	13.71	5	-999	C1	2005-09-27	2005	9	131.093	-999	-999	-999	-999	-999	-999	-999	40	2710	0.275	-999	-999	36.762	21.486
Celussi_2012	45.7008	13.71	5	-999	C1	2005-10-11	2005	10	13.4577	-999	-999	-999	-999	-999	-999	-999	81.8	40.2	1.62631	-999	-999	37.58	18.645
Celussi_2012	45.7008	13.71	0.5	-999	C1	2000-01-17	2000	1	1.573	-999	-999	-999	-999	-999	-999	-999	30	150	0.459	-999	-999	38.075	7.93
Celussi_2012	45.7008	13.71	0.5	-999	C1	2000-02-07	2000	2	8.3	-999	-999	-999	-999	-999	-999	-999	20	180	2.899	-999	-999	37.803	6.902
Celussi_2012	45.7008	13.71	0.5	-999	C1	2000-03-14	2000	3	80.15	-999	-999	-999	-999	-999	-999	-999	10	140	0.826	-999	-999	35.958	9.39
Celussi_2012	45.7008	13.71	0.5	-999	C1	2000-04-11	2000	4	39.68	-999	-999	-999	-999	-999	-999	-999	70	150	0.464	-999	-999	34.453	11.751
Celussi_2012	45.7008	13.71	0.5	-999	C1	2000-05-15	2000	5	59.1	-999	-999	-999	-999	-999	-999	-999	50	80	0.605	-999	-999	36.083	17.218
Celussi_2012	45.7008	13.71	0.5	-999	C1	2000-06-12	2000	6	253.396	-999	-999	-999	-999	-999	-999	-999	120	70	0.621	-999	-999	35.232	23.697
Celussi_2012	45.7008	13.71	0.5	-999	C1	2000-07-04	2000	7	78.402	-999	-999	-999	-999	-999	-999	-999	100	110	0.467	-999	-999	35.605	24.751
Celussi_2012	45.7008	13.71	0.5	-999	C1	2000-08-07	2000	8	75.701	-999	-999	-999	-999	-999	-999	-999	20	230	0.43	-999	-999	36.978	22.927
Celussi_2012	45.7008	13.71	0.5	-999	C1	2000-09-11	2000	9	61.687	-999	-999	-999	-999	-999	-999	-999	30	210	0.712	-999	-999	37.782	21.277
Celussi_2012	45.7008	13.71	0.5	-999	C1	2000-10-23	2000	10	115.911	-999	-999	-999	-999	-999	-999	-999	10	150	2.27	-999	-999	37.531	19.038
Celussi_2012	45.7008	13.71	0.5	-999	C1	2000-11-20	2000	11	1.713	-999	-999	-999	-999	-999	-999	-999	90	290	0.796	-999	-999	36.996	16.904
Celussi_2012	45.7008	13.71	0.5	-999	C1	2000-12-12	2000	12	20.416	-999	-999	-999	-999	-999	-999	-999	40	150	3.373	-999	-999	31.812	14.319
Celussi_2012	45.7008	13.71	0.5	-999	C1	2001-01-22	2001	1	11.424	-999	-999	-999	-999	-999	-999	-999	90	190	1.278	-999	-999	37.601	11.439
Celussi_2012	45.7008	13.71	0.5	-999	C1	2001-02-12	2001	2	39.855	-999	-999	-999	-999	-999	-999	-999	20	210	3.394	-999	-999	36.407	10.265
Celussi_2012	45.7008	13.71	0.5	-999	C1	2001-03-12	2001	3	19.875	-999	-999	-999	-999	-999	-999	-999	30	210	1.88	-999	-999	37.613	10.617
Celussi_2012	45.7008	13.71	0.5	-999	C1	2001-04-09	2001	4	218.211	-999	-999	-999	-999	-999	-999	-999	20	160	1.032	-999	-999	35.449	13.408
Celussi_2012	45.7008	13.71	0.5	-999	C1	2001-05-07	2001	5	77.69	-999	-999	-999	-999	-999	-999	-999	110	50	0.36	-999	-999	35.93	15.708
Celussi_2012	45.7008	13.71	0.5	-999	C1	2001-06-18	2001	6	0.872	-999	-999	-999	-999	-999	-999	-999	50	140	0.228	-999	-999	35.191	20.282
Celussi_2012	45.7008	13.71	0.5	-999	C1	2001-07-10	2001	7	13.997	-999	-999	-999	-999	-999	-999	-999	60	1030	0.293	-999	-999	34.456	24.454
Celussi_2012	45.7008	13.71	0.5	-999	C1	2001-08-07	2001	8	59.586	-999	-999	-999	-999	-999	-999	-999	160	650	0.452	-999	-999	35.136	25.328
Celussi_2012	45.7008	13.71	0.5	-999	C1	2001-09-10	2001	9	45.263	-999	-999	-999	-999	-999	-999	-999	70	530	0.873	-999	-999	36.536	21.624
Celussi_2012	45.7008	13.71	0.5	-999	C1	2001-10-08	2001	10	134.583	-999	-999	-999	-999	-999	-999	-999	300	450	3.453	-999	-999	34.172	20.156
Celussi_2012	45.7008	13.71	0.5	-999	C1	2001-11-15	2001	11	2.811	-999	-999	-999	-999	-999	-999	-999	60	670	0.743	-999	-999	37.605	14.587
Celussi_2012	45.7008	13.71	0.5	-999	C1	2001-12-11	2001	12	3.665	-999	-999	-999	-999	-999	-999	-999	100	1130	0.63	-999	-999	37.835	10.767
Celussi_2012	45.7008	13.71	0.5	-999	C1	2002-01-16	2002	1	20.7632	-999	-999	-999	-999	-999	-999	-999	30	130	1.514	-999	-999	38.134	7.293
Celussi_2012	45.7008	13.71	0.5	-999	C1	2002-02-13	2002	2	23.3514	-999	-999	-999	-999	-999	-999	-999	-999	-999	0.868	-999	-999	37.176	7.067
Celussi_2012	45.7008	13.71	0.5	-999	C1	2002-03-13	2002	3	108.89	-999	-999	-999	-999	-999	-999	-999	170	-999	0.81	-999	-999	38.116	9.463
Celussi_2012	45.7008	13.71	0.5	-999	C1	2002-04-23	2002	4	12.4658	-999	-999	-999	-999	-999	-999	-999	50	-999	0.167	-999	-999	37.973	11.412
Celussi_2012	45.7008	13.71	0.5	-999	C1	2002-05-14	2002	5	30.8061	-999	-999	-999	-999	-999	-999	-999	60	320	1.146	-999	-999	37.193	17.509
Celussi_2012	45.7008	13.71	0.5	-999	C1	2002-06-11	2002	6	86.7597	-999	-999	-999	-999	-999	-999	-999	80	-999	1.687	-999	-999	31.151	21.641
Celussi_2012	45.7008	13.71	0.5	-999	C1	2002-06-27	2002	6	11.724	-999	-999	-999	-999	-999	-999	-999	70	-999	-999	-999	-999	36.524	20.923
Celussi_2012	45.7008	13.71	0.5	-999	C1	2002-07-09	2002	7	63.5043	-999	-999	-999	-999	-999	-999	-999	-999	-999	0.31	-999	-999	36.203	24.074
Celussi_2012	45.7008	13.71	0.5	-999	C1	2002-07-23	2002	7	66.5208	-999	-999	-999	-999	-999	-999	-999	-999	-999	0.914	-999	-999	37.34	23.652
Celussi_2012	45.7008	13.71	0.5	-999	C1	2002-08-07	2002	8	28.2436	-999	-999	-999	-999	-999	-999	-999	130	-999	0.294	-999	-999	36.509	25.077
Celussi_2012	45.7008	13.71	0.5	-999	C1	2002-08-20	2002	8	25.5406	-999	-999	-999	-999	-999	-999	-999	1050	-999	0.672	-999	-999	36.8387	24.3078
Celussi_2012	45.7008	13.71	0.5	-999	C1	2002-09-10	2002	9	263.927	-999	-999	-999	-999	-999	-999	-999	-999	-999	0.973	-999	-999	38.1197	23.2404
Celussi_2012	45.7008	13.71	0.5	-999	C1	2002-09-26	2002	9	15.1157	-999	-999	-999	-999	-999	-999	-999	-999	-999	0.89	-999	-999	38.019	20.46
Celussi_2012	45.7008	13.71	0.5	-999	C1	2002-10-08	2002	10	17.2439	-999	-999	-999	-999	-999	-999	-999	30	-999	0.736	-999	-999	37.773	19.132
Celussi_2012	45.7008	13.71	0.5	-999	C1	2002-10-28	2002	10	4.78894	-999	-999	-999	-999	-999	-999	-999	-999	-999	0.631	-999	-999	34.194	17.6802
Celussi_2012	45.7008	13.71	0.5	-999	C1	2002-11-12	2002	11	10.285	-999	-999	-999	-999	-999	-999	-999	10	-999	1.908	-999	-999	37.808	16.082
Celussi_2012	45.7008	13.71	0.5	-999	C1	2002-11-28	2002	11	12.1519	-999	-999	-999	-999	-999	-999	-999	60	-999	1.285	-999	-999	35.989	15.302
Celussi_2012	45.7008	13.71	0.5	-999	C1	2002-12-18	2002	12	37.5174	-999	-999	-999	-999	-999	-999	-999	-999	-999	0.523	-999	-999	37.674	13.282
Celussi_2012	45.7008	13.71	0.5	-999	C1	2003-01-21	2003	1	11.3475	-999	-999	-999	-999	-999	-999	-999	90	210	0.881	-999	-999	37.856	8.89
Celussi_2012	45.7008	13.71	0.5	-999	C1	2003-01-29	2003	1	1.35124	-999	-999	-999	-999	-999	-999	-999	-999	-999	0.287	-999	-999	38.015	9.36
Celussi_2012	45.7008	13.71	0.5	-999	C1	2003-02-11	2003	2	1.12892	-999	-999	-999	-999	-999	-999	-999	400	120	0.458	-999	-999	37.781	7.283
Celussi_2012	45.7008	13.71	0.5	-999	C1	2003-02-25	2003	2	8.7345	-999	-999	-999	-999	-999	-999	-999	20	320	0.297	-999	-999	38.2	7.564
Celussi_2012	45.7008	13.71	0.5	-999	C1	2003-03-12	2003	3	37.2558	-999	-999	-999	-999	-999	-999	-999	40	410	0.7	-999	-999	37.986	8.713
Celussi_2012	45.7008	13.71	0.5	-999	C1	2003-03-25	2003	3	9.48173	-999	-999	-999	-999	-999	-999	-999	720	560	0.568	-999	-999	38.136	8.871
Celussi_2012	45.7008	13.71	0.5	-999	C1	2003-04-08	2003	4	46.3016	-999	-999	-999	-999	-999	-999	-999	60	1330	0.507	-999	-999	37.748	9.345
Celussi_2012	45.7008	13.71	0.5	-999	C1	2003-04-28	2003	4	21.3113	-999	-999	-999	-999	-999	-999	-999	30	580	0.894	-999	-999	36.285	14.273
Celussi_2012	45.7008	13.71	0.5	-999	C1	2003-05-12	2003	5	41.1293	-999	-999	-999	-999	-999	-999	-999	20	530	0.401	-999	-999	37.064	18.628
Celussi_2012	45.7008	13.71	0.5	-999	C1	2003-05-27	2003	5	47.4309	-999	-999	-999	-999	-999	-999	-999	100	930	0.482	-999	-999	37.369	17.414
Celussi_2012	45.7008	13.71	0.5	-999	C1	2003-06-10	2003	6	6.56056	-999	-999	-999	-999	-999	-999	-999	50	820	0.245	-999	-999	37.419	23.797
Celussi_2012	45.7008	13.71	0.5	-999	C1	2003-06-24	2003	6	25.0838	-999	-999	-999	-999	-999	-999	-999	-999	-999	0.238	-999	-999	37.893	25.287
Celussi_2012	45.7008	13.71	0.5	-999	C1	2003-07-08	2003	7	19.4076	-999	-999	-999	-999	-999	-999	-999	30	310	0.234	-999	-999	38.109	25.159
Celussi_2012	45.7008	13.71	0.5	-999	C1	2003-07-22	2003	7	14.0731	-999	-999	-999	-999	-999	-999	-999	10	1390	0.246	-999	-999	37.805	26.902
Celussi_2012	45.7008	13.71	0.5	-999	C1	2003-08-12	2003	8	32.57	-999	-999	-999	-999	-999	-999	-999	70	830	0.304	-999	-999	37.938	26.802
Celussi_2012	45.7008	13.71	0.5	-999	C1	2003-08-26	2003	8	3.42922	-999	-999	-999	-999	-999	-999	-999	30	1030	0.41	-999	-999	38.044	24.955
Celussi_2012	45.7008	13.71	0.5	-999	C1	2003-09-11	2003	9	107.792	-999	-999	-999	-999	-999	-999	-999	20	790	0.828	-999	-999	38.197	21.835
Celussi_2012	45.7008	13.71	0.5	-999	C1	2003-09-29	2003	9	3.39486	-999	-999	-999	-999	-999	-999	-999	30	1660	0.671	-999	-999	38.125	20.021
Celussi_2012	45.7008	13.71	0.5	-999	C1	2003-10-08	2003	10	2.91943	-999	-999	-999	-999	-999	-999	-999	1	1250	0.736	-999	-999	37.862	19.462
Celussi_2012	45.7008	13.71	0.5	-999	C1	2003-10-21	2003	10	28.5931	-999	-999	-999	-999	-999	-999	-999	110	360	0.938	-999	-999	37.571	16.713
Celussi_2012	45.7008	13.71	0.5	-999	C1	2003-11-12	2003	11	10.9516	-999	-999	-999	-999	-999	-999	-999	120	460	1.277	-999	-999	37.882	13.405
Celussi_2012	45.7008	13.71	0.5	-999	C1	2003-11-24	2003	11	82.412	-999	-999	-999	-999	-999	-999	-999	180	270	1.256	-999	-999	37.403	13.655
Celussi_2012	45.7008	13.71	0.5	-999	C1	2003-12-15	2003	12	16.504	-999	-999	-999	-999	-999	-999	-999	70	380	0.697	-999	-999	38.101	11.415
Celussi_2012	45.7008	13.71	0.5	-999	C1	2004-01-13	2004	1	0.481438	-999	-999	-999	-999	-999	-999	-999	90	1020	0.861	-999	-999	38.21	8.589
Celussi_2012	45.7008	13.71	0.5	-999	C1	2004-01-27	2004	1	0.75492	-999	-999	-999	-999	-999	-999	-999	150	610	0.662	-999	-999	38.345	8.163
Celussi_2012	45.7008	13.71	0.5	-999	C1	2004-02-11	2004	2	14.1314	-999	-999	-999	-999	-999	-999	-999	40	1730	1.472	-999	-999	36.684	7.332
Celussi_2012	45.7008	13.71	0.5	-999	C1	2004-02-25	2004	2	11.856	-999	-999	-999	-999	-999	-999	-999	30	750	0.57	-999	-999	38.206	7.417
Celussi_2012	45.7008	13.71	0.5	-999	C1	2004-03-10	2004	3	3.29867	-999	-999	-999	-999	-999	-999	-999	100	550	0.598	-999	-999	37.875	7.037
Celussi_2012	45.7008	13.71	0.5	-999	C1	2004-03-24	2004	3	7.5196	-999	-999	-999	-999	-999	-999	-999	90	690	1.313	-999	-999	37.254	8.388
Celussi_2012	45.7008	13.71	0.5	-999	C1	2004-04-05	2004	4	9.29712	-999	-999	-999	-999	-999	-999	-999	100	410	1.372	-999	-999	37.863	12.055
Celussi_2012	45.7008	13.71	0.5	-999	C1	2004-04-20	2004	4	26.1326	-999	-999	-999	-999	-999	-999	-999	70	280	0.678	-999	-999	37.602	11.492
Celussi_2012	45.7008	13.71	0.5	-999	C1	2004-05-17	2004	5	9.98275	-999	-999	-999	-999	-999	-999	-999	50	1100	0.677	-999	-999	37.439	14.782
Celussi_2012	45.7008	13.71	0.5	-999	C1	2004-05-25	2004	5	50.6563	-999	-999	-999	-999	-999	-999	-999	100	1400	0.729	-999	-999	33.662	17.51
Celussi_2012	45.7008	13.71	0.5	-999	C1	2004-06-08	2004	6	135.099	-999	-999	-999	-999	-999	-999	-999	70	6620	0.637	-999	-999	36.102	19.207
Celussi_2012	45.7008	13.71	0.5	-999	C1	2004-06-22	2004	6	47.1574	-999	-999	-999	-999	-999	-999	-999	50	890	0.839	-999	-999	35.063	21.485
Celussi_2012	45.7008	13.71	0.5	-999	C1	2004-07-08	2004	7	18.0425	-999	-999	-999	-999	-999	-999	-999	50	400	0.298	-999	-999	37.159	23.707
Celussi_2012	45.7008	13.71	0.5	-999	C1	2004-07-20	2004	7	13.7318	-999	-999	-999	-999	-999	-999	-999	20	1280	0.358	-999	-999	37.05	24.373
Celussi_2012	45.7008	13.71	0.5	-999	C1	2004-08-05	2004	8	159.46	-999	-999	-999	-999	-999	-999	-999	80	1050	0.224	-999	-999	37.071	25.458
Celussi_2012	45.7008	13.71	0.5	-999	C1	2004-08-19	2004	8	97.1276	-999	-999	-999	-999	-999	-999	-999	70	270	0.163	-999	-999	36.479	26.065
Celussi_2012	45.7008	13.71	0.5	-999	C1	2004-09-02	2004	9	24.2239	-999	-999	-999	-999	-999	-999	-999	40	830	0.901	-999	-999	36.823	23.505
Celussi_2012	45.7008	13.71	0.5	-999	C1	2004-09-14	2004	9	0	-999	-999	-999	-999	-999	-999	-999	30	1280	0.279	-999	-999	37.217	22.28
Celussi_2012	45.7008	13.71	0.5	-999	C1	2004-10-05	2004	10	38.6497	-999	-999	-999	-999	-999	-999	-999	20	380	0.592	-999	-999	36.543	20.327
Celussi_2012	45.7008	13.71	0.5	-999	C1	2004-10-20	2004	10	34.3993	-999	-999	-999	-999	-999	-999	-999	90	900	0.994	-999	-999	36.563	18.127
Celussi_2012	45.7008	13.71	0.5	-999	C1	2004-11-05	2004	11	18.2444	-999	-999	-999	-999	-999	-999	-999	80	320	0.779	-999	-999	35.672	18.011
Celussi_2012	45.7008	13.71	0.5	-999	C1	2004-11-18	2004	11	131.201	-999	-999	-999	-999	-999	-999	-999	1	400	1.338	-999	-999	37.125	14.975
Celussi_2012	45.7008	13.71	0.5	-999	C1	2004-12-06	2004	12	12.6583	-999	-999	-999	-999	-999	-999	-999	90	350	0.668	-999	-999	37.918	14.052
Celussi_2012	45.7008	13.71	0.5	-999	C1	2005-01-11	2005	1	9.99473	-999	-999	-999	-999	-999	-999	-999	100	700	1.1	-999	-999	37.903	9.985
Celussi_2012	45.7008	13.71	0.5	-999	C1	2005-01-31	2005	1	14.8383	-999	-999	-999	-999	-999	-999	-999	60	310	0.954	-999	-999	38.159	7.288
Celussi_2012	45.7008	13.71	0.5	-999	C1	2005-02-24	2005	2	4.54641	-999	-999	-999	-999	-999	-999	-999	60	990	0.858	-999	-999	38.347	6.948
Celussi_2012	45.7008	13.71	0.5	-999	C1	2005-04-19	2005	4	67.1294	-999	-999	-999	-999	-999	-999	-999	60	530	2.279	-999	-999	34.658	13.326
Celussi_2012	45.7008	13.71	0.5	-999	C1	2005-04-28	2005	4	146.267	-999	-999	-999	-999	-999	-999	-999	150	320	0.376	-999	-999	34.492	13.418
Celussi_2012	45.7008	13.71	0.5	-999	C1	2005-05-16	2005	5	35.1505	-999	-999	-999	-999	-999	-999	-999	50	390	0.764	-999	-999	37.605	16.191
Celussi_2012	45.7008	13.71	0.5	-999	C1	2005-05-24	2005	5	21.8429	-999	-999	-999	-999	-999	-999	-999	180	550	0.541	-999	-999	36.755	18.036
Celussi_2012	45.7008	13.71	0.5	-999	C1	2005-06-07	2005	6	35.2797	-999	-999	-999	-999	-999	-999	-999	40	270	0.589	-999	-999	37.987	19.534
Celussi_2012	45.7008	13.71	0.5	-999	C1	2005-07-26	2005	7	105.359	-999	-999	-999	-999	-999	-999	-999	40	610	0.16	-999	-999	37.261	24.891
Celussi_2012	45.7008	13.71	0.5	-999	C1	2005-08-09	2005	8	60.8695	-999	-999	-999	-999	-999	-999	-999	50	720	0.185	-999	-999	37.602	23.531
Celussi_2012	45.7008	13.71	0.5	-999	C1	2005-08-23	2005	8	57.3934	-999	-999	-999	-999	-999	-999	-999	50	300	0.652	-999	-999	37.147	22.964
Celussi_2012	45.7008	13.71	0.5	-999	C1	2005-09-07	2005	9	22.2591	-999	-999	-999	-999	-999	-999	-999	90	1510	0.212	-999	-999	37.732	22.737
Celussi_2012	45.7008	13.71	0.5	-999	C1	2005-09-27	2005	9	124.693	-999	-999	-999	-999	-999	-999	-999	90	2140	0.213	-999	-999	36.715	21.542
Celussi_2012	45.7008	13.71	0.5	-999	C1	2005-10-11	2005	10	15.2396	-999	-999	-999	-999	-999	-999	-999	78.9	98.5	0.928096	-999	-999	37.578	18.641
Cotner_1997	31.83	-64.17	80	-999	JGOFS	08/1992	1992	8	-999	-999	1.39	-999	-999	-999	-999	-999	-999	-999	-999	-999	-999	-999	-999
Cotner_1997	31.83	-64.17	80	-999	JGOFS	03/1993	1993	3	-999	-999	2.7	-999	-999	-999	-999	-999	-999	-999	-999	-999	-999	-999	-999
Danovaro_2005	44.09	13.76	70	-999	C7	07/1999	1999	7	3.64	-999	-999	-999	-999	-999	-999	-999	-999	-999	-999	-999	-999	-999	-999
Danovaro_2005	44.09	13.76	70	-999	C7	08/1999	1999	8	4.16	-999	-999	-999	-999	-999	-999	-999	-999	-999	-999	-999	-999	-999	-999
Danovaro_2005	44.09	13.76	70	-999	C7	09/1999	1999	9	7.61	-999	-999	-999	-999	-999	-999	-999	-999	-999	-999	-999	-999	-999	-999
Danovaro_2005	44.09	13.76	70	-999	C7	10/1999	1999	10	15.56	-999	-999	-999	-999	-999	-999	-999	-999	-999	-999	-999	-999	-999	-999
Danovaro_2005	44.09	13.76	70	-999	C7	11/1999	1999	11	7.59	-999	-999	-999	-999	-999	-999	-999	-999	-999	-999	-999	-999	-999	-999
Danovaro_2005	44.09	13.76	70	-999	C7	01/2000	2000	1	19.26	-999	-999	-999	-999	-999	-999	-999	-999	-999	-999	-999	-999	-999	-999
Danovaro_2005	44.09	13.76	70	-999	C7	02/2000	2000	2	43.12	-999	-999	-999	-999	-999	-999	-999	-999	-999	-999	-999	-999	-999	-999
Danovaro_2005	44.09	13.76	70	-999	C7	03/2000	2000	3	34.9	-999	-999	-999	-999	-999	-999	-999	-999	-999	-999	-999	-999	-999	-999
Danovaro_2005	44.09	13.76	70	-999	C7	04/2000	2000	4	83.69	-999	-999	-999	-999	-999	-999	-999	-999	-999	-999	-999	-999	-999	-999
Danovaro_2005	44.09	13.76	70	-999	C7	06/2000	2000	6	13.39	-999	-999	-999	-999	-999	-999	-999	-999	-999	-999	-999	-999	-999	-999
Danovaro_2005	44.09	13.76	70	-999	C7	01/07/2000	2000	1	9.94	-999	-999	-999	-999	-999	-999	-999	-999	-999	-999	-999	-999	-999	-999
Danovaro_2005	44.09	13.76	70	-999	C7	02/07/2000	2000	2	9.14	-999	-999	-999	-999	-999	-999	-999	-999	-999	-999	-999	-999	-999	-999
Danovaro_2005	44.09	13.76	70	-999	C7	08/2000	2000	8	6.74	-999	-999	-999	-999	-999	-999	-999	-999	-999	-999	-999	-999	-999	-999
Danovaro_2005	44.09	13.76	70	-999	C7	10/2000	2000	10	5.15	-999	-999	-999	-999	-999	-999	-999	-999	-999	-999	-999	-999	-999	-999
Danovaro_2005	44.09	13.76	70	-999	C7	12/2000	2000	12	36.17	-999	-999	-999	-999	-999	-999	-999	-999	-999	-999	-999	-999	-999	-999
Danovaro_2005	44.09	13.76	70	-999	C7	02/2001	2001	2	9.9	-999	-999	-999	-999	-999	-999	-999	-999	-999	-999	-999	-999	-999	-999
Danovaro_2005	44.09	13.76	70	-999	C7	03/2001	2001	3	12.54	-999	-999	-999	-999	-999	-999	-999	-999	-999	-999	-999	-999	-999	-999
Danovaro_2005	44.09	13.76	70	-999	C7	04/2001	2001	4	91.31	-999	-999	-999	-999	-999	-999	-999	-999	-999	-999	-999	-999	-999	-999
Danovaro_2005	44.09	13.76	70	-999	C7	05/2001	2001	5	48.87	-999	-999	-999	-999	-999	-999	-999	-999	-999	-999	-999	-999	-999	-999
Danovaro_2005	44.09	13.76	70	-999	C7	06/2001	2001	6	34.01	-999	-999	-999	-999	-999	-999	-999	-999	-999	-999	-999	-999	-999	-999
Danovaro_2005	44.09	13.76	70	-999	C7	07/2001	2001	7	10.13	-999	-999	-999	-999	-999	-999	-999	-999	-999	-999	-999	-999	-999	-999
Danovaro_2005	44.09	13.76	70	-999	C7	08/2001	2001	8	7.47	-999	-999	-999	-999	-999	-999	-999	-999	-999	-999	-999	-999	-999	-999
Danovaro_2005	44.09	13.76	70	-999	C7	09/2001	2001	9	7.47	-999	-999	-999	-999	-999	-999	-999	-999	-999	-999	-999	-999	-999	-999
Danovaro_2005	44.09	13.76	70	-999	C7	10/2001	2001	10	4.54	-999	-999	-999	-999	-999	-999	-999	-999	-999	-999	-999	-999	-999	-999
Danovaro_2005	44.09	13.76	70	-999	C7	11/2001	2001	11	15.94	-999	-999	-999	-999	-999	-999	-999	-999	-999	-999	-999	-999	-999	-999
Danovaro_2005	44.09	13.76	70	-999	C7	01/2002	2002	1	4.53	-999	-999	-999	-999	-999	-999	-999	-999	-999	-999	-999	-999	-999	-999
Danovaro_2005	44.09	13.76	70	-999	C7	03/2002	2002	3	7.18	-999	-999	-999	-999	-999	-999	-999	-999	-999	-999	-999	-999	-999	-999
Danovaro_2005	44.09	13.76	70	-999	C7	04/2002	2002	4	7.7	-999	-999	-999	-999	-999	-999	-999	-999	-999	-999	-999	-999	-999	-999
Danovaro_2005	44.09	13.76	70	-999	C7	05/2002	2002	5	5.04	-999	-999	-999	-999	-999	-999	-999	-999	-999	-999	-999	-999	-999	-999
Danovaro_2005	44.09	13.76	70	-999	C7	01/06/2002	2002	1	37.13	-999	-999	-999	-999	-999	-999	-999	-999	-999	-999	-999	-999	-999	-999
Danovaro_2005	44.09	13.76	70	-999	C7	02/06/2002	2002	2	17.23	-999	-999	-999	-999	-999	-999	-999	-999	-999	-999	-999	-999	-999	-999
Danovaro_2005	44.32	14.09	65	-999	C12	07/1999	1999	7	11.14	-999	-999	-999	-999	-999	-999	-999	-999	-999	-999	-999	-999	-999	-999
Danovaro_2005	44.32	14.09	65	-999	C12	08/1999	1999	8	3.75	-999	-999	-999	-999	-999	-999	-999	-999	-999	-999	-999	-999	-999	-999
Danovaro_2005	44.32	14.09	65	-999	C12	09/1999	1999	9	5.23	-999	-999	-999	-999	-999	-999	-999	-999	-999	-999	-999	-999	-999	-999
Danovaro_2005	44.32	14.09	65	-999	C12	10/1999	1999	10	29.41	-999	-999	-999	-999	-999	-999	-999	-999	-999	-999	-999	-999	-999	-999
Danovaro_2005	44.32	14.09	65	-999	C12	01/2000	2000	1	12.3	-999	-999	-999	-999	-999	-999	-999	-999	-999	-999	-999	-999	-999	-999
Danovaro_2005	44.32	14.09	65	-999	C12	03/2000	2000	3	108.04	-999	-999	-999	-999	-999	-999	-999	-999	-999	-999	-999	-999	-999	-999
Danovaro_2005	44.32	14.09	65	-999	C12	04/2000	2000	4	129.5	-999	-999	-999	-999	-999	-999	-999	-999	-999	-999	-999	-999	-999	-999
Danovaro_2005	44.32	14.09	65	-999	C12	06/2000	2000	6	21.03	-999	-999	-999	-999	-999	-999	-999	-999	-999	-999	-999	-999	-999	-999
Danovaro_2005	44.32	14.09	65	-999	C12	01/07/2000	2000	1	8.6	-999	-999	-999	-999	-999	-999	-999	-999	-999	-999	-999	-999	-999	-999
Danovaro_2005	44.32	14.09	65	-999	C12	02/07/2000	2000	2	7.36	-999	-999	-999	-999	-999	-999	-999	-999	-999	-999	-999	-999	-999	-999
Danovaro_2005	44.32	14.09	65	-999	C12	08/2000	2000	8	7.06	-999	-999	-999	-999	-999	-999	-999	-999	-999	-999	-999	-999	-999	-999
Danovaro_2005	44.32	14.09	65	-999	C12	10/2000	2000	10	6.44	-999	-999	-999	-999	-999	-999	-999	-999	-999	-999	-999	-999	-999	-999
Danovaro_2005	44.32	14.09	65	-999	C12	12/2000	2000	12	39.4	-999	-999	-999	-999	-999	-999	-999	-999	-999	-999	-999	-999	-999	-999
Danovaro_2005	44.32	14.09	65	-999	C12	02/2001	2001	2	21.38	-999	-999	-999	-999	-999	-999	-999	-999	-999	-999	-999	-999	-999	-999
Danovaro_2005	44.32	14.09	65	-999	C12	03/2001	2001	3	35.38	-999	-999	-999	-999	-999	-999	-999	-999	-999	-999	-999	-999	-999	-999
Danovaro_2005	44.32	14.09	65	-999	C12	04/2001	2001	4	38.18	-999	-999	-999	-999	-999	-999	-999	-999	-999	-999	-999	-999	-999	-999
Danovaro_2005	44.32	14.09	65	-999	C12	05/2001	2001	5	128.64	-999	-999	-999	-999	-999	-999	-999	-999	-999	-999	-999	-999	-999	-999
Danovaro_2005	44.32	14.09	65	-999	C12	06/2001	2001	6	31.66	-999	-999	-999	-999	-999	-999	-999	-999	-999	-999	-999	-999	-999	-999
Danovaro_2005	44.32	14.09	65	-999	C12	07/2001	2001	7	15.51	-999	-999	-999	-999	-999	-999	-999	-999	-999	-999	-999	-999	-999	-999
Danovaro_2005	44.32	14.09	65	-999	C12	08/2001	2001	8	13.02	-999	-999	-999	-999	-999	-999	-999	-999	-999	-999	-999	-999	-999	-999
Danovaro_2005	44.32	14.09	65	-999	C12	09/2001	2001	9	27.33	-999	-999	-999	-999	-999	-999	-999	-999	-999	-999	-999	-999	-999	-999
Danovaro_2005	44.32	14.09	65	-999	C12	10/2001	2001	10	3.71	-999	-999	-999	-999	-999	-999	-999	-999	-999	-999	-999	-999	-999	-999
Danovaro_2005	44.32	14.09	65	-999	C12	11/2001	2001	11	6.82	-999	-999	-999	-999	-999	-999	-999	-999	-999	-999	-999	-999	-999	-999
Danovaro_2005	44.32	14.09	65	-999	C12	01/2002	2002	1	7.45	-999	-999	-999	-999	-999	-999	-999	-999	-999	-999	-999	-999	-999	-999
Danovaro_2005	44.32	14.09	65	-999	C12	03/2002	2002	3	37.3	-999	-999	-999	-999	-999	-999	-999	-999	-999	-999	-999	-999	-999	-999
Danovaro_2005	44.32	14.09	65	-999	C12	04/2002	2002	4	21.45	-999	-999	-999	-999	-999	-999	-999	-999	-999	-999	-999	-999	-999	-999
Danovaro_2005	44.32	14.09	65	-999	C12	05/2002	2002	5	45.39	-999	-999	-999	-999	-999	-999	-999	-999	-999	-999	-999	-999	-999	-999
Danovaro_2005	44.32	14.09	65	-999	C12	01/06/2002	2002	1	38.56	-999	-999	-999	-999	-999	-999	-999	-999	-999	-999	-999	-999	-999	-999
Danovaro_2005	44.32	14.09	65	-999	C12	02/06/2002	2002	2	23.02	-999	-999	-999	-999	-999	-999	-999	-999	-999	-999	-999	-999	-999	-999
Danovaro_2005	43.9	13.49	59	-999	C4	07/1999	1999	7	46.79	-999	-999	-999	-999	-999	-999	-999	-999	-999	-999	-999	-999	-999	-999
Danovaro_2005	43.9	13.49	59	-999	C4	08/1999	1999	8	40.82	-999	-999	-999	-999	-999	-999	-999	-999	-999	-999	-999	-999	-999	-999
Danovaro_2005	43.9	13.49	59	-999	C4	09/1999	1999	9	5.97	-999	-999	-999	-999	-999	-999	-999	-999	-999	-999	-999	-999	-999	-999
Danovaro_2005	43.9	13.49	59	-999	C4	10/1999	1999	10	41.55	-999	-999	-999	-999	-999	-999	-999	-999	-999	-999	-999	-999	-999	-999
Danovaro_2005	43.9	13.49	59	-999	C4	11/1999	1999	11	19.9	-999	-999	-999	-999	-999	-999	-999	-999	-999	-999	-999	-999	-999	-999
Danovaro_2005	43.9	13.49	59	-999	C4	01/2000	2000	1	30.34	-999	-999	-999	-999	-999	-999	-999	-999	-999	-999	-999	-999	-999	-999
Danovaro_2005	43.9	13.49	59	-999	C4	02/2000	2000	2	10.68	-999	-999	-999	-999	-999	-999	-999	-999	-999	-999	-999	-999	-999	-999
Danovaro_2005	43.9	13.49	59	-999	C4	03/2000	2000	3	37.3	-999	-999	-999	-999	-999	-999	-999	-999	-999	-999	-999	-999	-999	-999
Danovaro_2005	43.9	13.49	59	-999	C4	04/2000	2000	4	35.8	-999	-999	-999	-999	-999	-999	-999	-999	-999	-999	-999	-999	-999	-999
Danovaro_2005	43.9	13.49	59	-999	C4	05/2000	2000	5	115.43	-999	-999	-999	-999	-999	-999	-999	-999	-999	-999	-999	-999	-999	-999
Danovaro_2005	43.9	13.49	59	-999	C4	06/2000	2000	6	26.58	-999	-999	-999	-999	-999	-999	-999	-999	-999	-999	-999	-999	-999	-999
Danovaro_2005	43.9	13.49	59	-999	C4	01/07/2000	2000	1	17.87	-999	-999	-999	-999	-999	-999	-999	-999	-999	-999	-999	-999	-999	-999
Danovaro_2005	43.9	13.49	59	-999	C4	02/07/2000	2000	2	17.61	-999	-999	-999	-999	-999	-999	-999	-999	-999	-999	-999	-999	-999	-999
Danovaro_2005	43.9	13.49	59	-999	C4	08/2000	2000	8	51.45	-999	-999	-999	-999	-999	-999	-999	-999	-999	-999	-999	-999	-999	-999
Danovaro_2005	43.9	13.49	59	-999	C4	10/2000	2000	10	2.17	-999	-999	-999	-999	-999	-999	-999	-999	-999	-999	-999	-999	-999	-999
Danovaro_2005	43.9	13.49	59	-999	C4	12/2000	2000	12	44.71	-999	-999	-999	-999	-999	-999	-999	-999	-999	-999	-999	-999	-999	-999
Danovaro_2005	43.9	13.49	59	-999	C4	02/2001	2001	2	13.35	-999	-999	-999	-999	-999	-999	-999	-999	-999	-999	-999	-999	-999	-999
Danovaro_2005	43.9	13.49	59	-999	C4	03/2001	2001	3	53.41	-999	-999	-999	-999	-999	-999	-999	-999	-999	-999	-999	-999	-999	-999
Danovaro_2005	43.9	13.49	59	-999	C4	04/2001	2001	4	90.73	-999	-999	-999	-999	-999	-999	-999	-999	-999	-999	-999	-999	-999	-999
Danovaro_2005	43.9	13.49	59	-999	C4	05/2001	2001	5	41.7	-999	-999	-999	-999	-999	-999	-999	-999	-999	-999	-999	-999	-999	-999
Danovaro_2005	43.9	13.49	59	-999	C4	06/2001	2001	6	10.84	-999	-999	-999	-999	-999	-999	-999	-999	-999	-999	-999	-999	-999	-999
Danovaro_2005	43.9	13.49	59	-999	C4	07/2001	2001	7	30.49	-999	-999	-999	-999	-999	-999	-999	-999	-999	-999	-999	-999	-999	-999
Danovaro_2005	43.9	13.49	59	-999	C4	08/2001	2001	8	3.11	-999	-999	-999	-999	-999	-999	-999	-999	-999	-999	-999	-999	-999	-999
Danovaro_2005	43.9	13.49	59	-999	C4	09/2001	2001	9	5.1	-999	-999	-999	-999	-999	-999	-999	-999	-999	-999	-999	-999	-999	-999
Danovaro_2005	43.9	13.49	59	-999	C4	10/2001	2001	10	4.1	-999	-999	-999	-999	-999	-999	-999	-999	-999	-999	-999	-999	-999	-999
Danovaro_2005	43.9	13.49	59	-999	C4	11/2001	2001	11	7.33	-999	-999	-999	-999	-999	-999	-999	-999	-999	-999	-999	-999	-999	-999
Danovaro_2005	43.9	13.49	59	-999	C4	01/2002	2002	1	13.04	-999	-999	-999	-999	-999	-999	-999	-999	-999	-999	-999	-999	-999	-999
Danovaro_2005	43.9	13.49	59	-999	C4	03/2002	2002	3	11.05	-999	-999	-999	-999	-999	-999	-999	-999	-999	-999	-999	-999	-999	-999
Danovaro_2005	43.9	13.49	59	-999	C4	04/2002	2002	4	12.29	-999	-999	-999	-999	-999	-999	-999	-999	-999	-999	-999	-999	-999	-999
Danovaro_2005	43.9	13.49	59	-999	C4	05/2002	2002	5	5.31	-999	-999	-999	-999	-999	-999	-999	-999	-999	-999	-999	-999	-999	-999
Danovaro_2005	43.9	13.49	59	-999	C4	01/06/2002	2002	1	63.79	-999	-999	-999	-999	-999	-999	-999	-999	-999	-999	-999	-999	-999	-999
Danovaro_2005	43.9	13.49	59	-999	C4	02/06/2002	2002	2	179.75	-999	-999	-999	-999	-999	-999	-999	-999	-999	-999	-999	-999	-999	-999
Danovaro_2005	44.09	13.76	10	-999	C7	07/1999	1999	7	15.57	-999	-999	-999	-999	-999	-999	-999	-999	-999	-999	-999	-999	-999	-999
Danovaro_2005	44.09	13.76	10	-999	C7	08/1999	1999	8	12.92	-999	-999	-999	-999	-999	-999	-999	-999	-999	-999	-999	-999	-999	-999
Danovaro_2005	44.09	13.76	10	-999	C7	09/1999	1999	9	9.99	-999	-999	-999	-999	-999	-999	-999	-999	-999	-999	-999	-999	-999	-999
Danovaro_2005	44.09	13.76	10	-999	C7	10/1999	1999	10	81.07	-999	-999	-999	-999	-999	-999	-999	-999	-999	-999	-999	-999	-999	-999
Danovaro_2005	44.09	13.76	10	-999	C7	11/1999	1999	11	40.75	-999	-999	-999	-999	-999	-999	-999	-999	-999	-999	-999	-999	-999	-999
Danovaro_2005	44.09	13.76	10	-999	C7	03/2000	2000	3	51.08	-999	-999	-999	-999	-999	-999	-999	-999	-999	-999	-999	-999	-999	-999
Danovaro_2005	44.09	13.76	10	-999	C7	04/2000	2000	4	119.24	-999	-999	-999	-999	-999	-999	-999	-999	-999	-999	-999	-999	-999	-999
Danovaro_2005	44.09	13.76	10	-999	C7	06/2000	2000	6	118.43	-999	-999	-999	-999	-999	-999	-999	-999	-999	-999	-999	-999	-999	-999
Danovaro_2005	44.09	13.76	10	-999	C7	01/07/2000	2000	1	25.06	-999	-999	-999	-999	-999	-999	-999	-999	-999	-999	-999	-999	-999	-999
Danovaro_2005	44.09	13.76	10	-999	C7	02/07/2000	2000	2	24.26	-999	-999	-999	-999	-999	-999	-999	-999	-999	-999	-999	-999	-999	-999
Danovaro_2005	44.09	13.76	10	-999	C7	08/2000	2000	8	36.98	-999	-999	-999	-999	-999	-999	-999	-999	-999	-999	-999	-999	-999	-999
Danovaro_2005	44.09	13.76	10	-999	C7	10/2000	2000	10	119.2	-999	-999	-999	-999	-999	-999	-999	-999	-999	-999	-999	-999	-999	-999
Danovaro_2005	44.09	13.76	10	-999	C7	12/2000	2000	12	44.66	-999	-999	-999	-999	-999	-999	-999	-999	-999	-999	-999	-999	-999	-999
Danovaro_2005	44.09	13.76	10	-999	C7	02/2001	2001	2	11.75	-999	-999	-999	-999	-999	-999	-999	-999	-999	-999	-999	-999	-999	-999
Danovaro_2005	44.09	13.76	10	-999	C7	03/2001	2001	3	22.89	-999	-999	-999	-999	-999	-999	-999	-999	-999	-999	-999	-999	-999	-999
Danovaro_2005	44.09	13.76	10	-999	C7	04/2001	2001	4	52.06	-999	-999	-999	-999	-999	-999	-999	-999	-999	-999	-999	-999	-999	-999
Danovaro_2005	44.09	13.76	10	-999	C7	05/2001	2001	5	80.96	-999	-999	-999	-999	-999	-999	-999	-999	-999	-999	-999	-999	-999	-999
Danovaro_2005	44.09	13.76	10	-999	C7	06/2001	2001	6	52.58	-999	-999	-999	-999	-999	-999	-999	-999	-999	-999	-999	-999	-999	-999
Danovaro_2005	44.09	13.76	10	-999	C7	07/2001	2001	7	50.45	-999	-999	-999	-999	-999	-999	-999	-999	-999	-999	-999	-999	-999	-999
Danovaro_2005	44.09	13.76	10	-999	C7	08/2001	2001	8	66.09	-999	-999	-999	-999	-999	-999	-999	-999	-999	-999	-999	-999	-999	-999
Danovaro_2005	44.09	13.76	10	-999	C7	09/2001	2001	9	115.69	-999	-999	-999	-999	-999	-999	-999	-999	-999	-999	-999	-999	-999	-999
Danovaro_2005	44.09	13.76	10	-999	C7	10/2001	2001	10	20.19	-999	-999	-999	-999	-999	-999	-999	-999	-999	-999	-999	-999	-999	-999
Danovaro_2005	44.09	13.76	10	-999	C7	11/2001	2001	11	2.68	-999	-999	-999	-999	-999	-999	-999	-999	-999	-999	-999	-999	-999	-999
Danovaro_2005	44.09	13.76	10	-999	C7	01/2002	2002	1	4.8	-999	-999	-999	-999	-999	-999	-999	-999	-999	-999	-999	-999	-999	-999
Danovaro_2005	44.09	13.76	10	-999	C7	05/2002	2002	5	100.27	-999	-999	-999	-999	-999	-999	-999	-999	-999	-999	-999	-999	-999	-999
Danovaro_2005	44.09	13.76	10	-999	C7	01/06/2002	2002	1	122.54	-999	-999	-999	-999	-999	-999	-999	-999	-999	-999	-999	-999	-999	-999
Danovaro_2005	44.09	13.76	10	-999	C7	02/06/2002	2002	2	31.29	-999	-999	-999	-999	-999	-999	-999	-999	-999	-999	-999	-999	-999	-999
Danovaro_2005	44.32	14.09	10	-999	C12	07/1999	1999	7	22.84	-999	-999	-999	-999	-999	-999	-999	-999	-999	-999	-999	-999	-999	-999
Danovaro_2005	44.32	14.09	10	-999	C12	08/1999	1999	8	16	-999	-999	-999	-999	-999	-999	-999	-999	-999	-999	-999	-999	-999	-999
Danovaro_2005	44.32	14.09	10	-999	C12	09/1999	1999	9	13.21	-999	-999	-999	-999	-999	-999	-999	-999	-999	-999	-999	-999	-999	-999
Danovaro_2005	44.32	14.09	10	-999	C12	10/1999	1999	10	91.86	-999	-999	-999	-999	-999	-999	-999	-999	-999	-999	-999	-999	-999	-999
Danovaro_2005	44.32	14.09	10	-999	C12	03/2000	2000	3	85.66	-999	-999	-999	-999	-999	-999	-999	-999	-999	-999	-999	-999	-999	-999
Danovaro_2005	44.32	14.09	10	-999	C12	04/2000	2000	4	71.99	-999	-999	-999	-999	-999	-999	-999	-999	-999	-999	-999	-999	-999	-999
Danovaro_2005	44.32	14.09	10	-999	C12	06/2000	2000	6	42.79	-999	-999	-999	-999	-999	-999	-999	-999	-999	-999	-999	-999	-999	-999
Danovaro_2005	44.32	14.09	10	-999	C12	01/07/2000	2000	1	31.29	-999	-999	-999	-999	-999	-999	-999	-999	-999	-999	-999	-999	-999	-999
Danovaro_2005	44.32	14.09	10	-999	C12	02/07/2000	2000	2	19.8	-999	-999	-999	-999	-999	-999	-999	-999	-999	-999	-999	-999	-999	-999
Danovaro_2005	44.32	14.09	10	-999	C12	08/2000	2000	8	49.64	-999	-999	-999	-999	-999	-999	-999	-999	-999	-999	-999	-999	-999	-999
Danovaro_2005	44.32	14.09	10	-999	C12	10/2000	2000	10	21.67	-999	-999	-999	-999	-999	-999	-999	-999	-999	-999	-999	-999	-999	-999
Danovaro_2005	44.32	14.09	10	-999	C12	12/2000	2000	12	32.25	-999	-999	-999	-999	-999	-999	-999	-999	-999	-999	-999	-999	-999	-999
Danovaro_2005	44.32	14.09	10	-999	C12	02/2001	2001	2	14.54	-999	-999	-999	-999	-999	-999	-999	-999	-999	-999	-999	-999	-999	-999
Danovaro_2005	44.32	14.09	10	-999	C12	03/2001	2001	3	50.3	-999	-999	-999	-999	-999	-999	-999	-999	-999	-999	-999	-999	-999	-999
Danovaro_2005	44.32	14.09	10	-999	C12	04/2001	2001	4	8.65	-999	-999	-999	-999	-999	-999	-999	-999	-999	-999	-999	-999	-999	-999
Danovaro_2005	44.32	14.09	10	-999	C12	05/2001	2001	5	55.9	-999	-999	-999	-999	-999	-999	-999	-999	-999	-999	-999	-999	-999	-999
Danovaro_2005	44.32	14.09	10	-999	C12	06/2001	2001	6	43.47	-999	-999	-999	-999	-999	-999	-999	-999	-999	-999	-999	-999	-999	-999
Danovaro_2005	44.32	14.09	10	-999	C12	07/2001	2001	7	20.79	-999	-999	-999	-999	-999	-999	-999	-999	-999	-999	-999	-999	-999	-999
Danovaro_2005	44.32	14.09	10	-999	C12	08/2001	2001	8	113.42	-999	-999	-999	-999	-999	-999	-999	-999	-999	-999	-999	-999	-999	-999
Danovaro_2005	44.32	14.09	10	-999	C12	09/2001	2001	9	79.55	-999	-999	-999	-999	-999	-999	-999	-999	-999	-999	-999	-999	-999	-999
Danovaro_2005	44.32	14.09	10	-999	C12	10/2001	2001	10	14.28	-999	-999	-999	-999	-999	-999	-999	-999	-999	-999	-999	-999	-999	-999
Danovaro_2005	44.32	14.09	10	-999	C12	11/2001	2001	11	20.19	-999	-999	-999	-999	-999	-999	-999	-999	-999	-999	-999	-999	-999	-999
Danovaro_2005	44.32	14.09	10	-999	C12	01/2002	2002	1	15.22	-999	-999	-999	-999	-999	-999	-999	-999	-999	-999	-999	-999	-999	-999
Danovaro_2005	44.32	14.09	10	-999	C12	03/2002	2002	3	22.07	-999	-999	-999	-999	-999	-999	-999	-999	-999	-999	-999	-999	-999	-999
Danovaro_2005	44.32	14.09	10	-999	C12	04/2002	2002	4	32.02	-999	-999	-999	-999	-999	-999	-999	-999	-999	-999	-999	-999	-999	-999
Danovaro_2005	44.32	14.09	10	-999	C12	05/2002	2002	5	15.24	-999	-999	-999	-999	-999	-999	-999	-999	-999	-999	-999	-999	-999	-999
Danovaro_2005	44.32	14.09	10	-999	C12	01/06/2002	2002	1	62.8	-999	-999	-999	-999	-999	-999	-999	-999	-999	-999	-999	-999	-999	-999
Danovaro_2005	44.32	14.09	10	-999	C12	02/06/2002	2002	2	27.37	-999	-999	-999	-999	-999	-999	-999	-999	-999	-999	-999	-999	-999	-999
Danovaro_2005	43.9	13.49	10	-999	C4	07/1999	1999	7	67.34	-999	-999	-999	-999	-999	-999	-999	-999	-999	-999	-999	-999	-999	-999
Danovaro_2005	43.9	13.49	10	-999	C4	08/1999	1999	8	39.09	-999	-999	-999	-999	-999	-999	-999	-999	-999	-999	-999	-999	-999	-999
Danovaro_2005	43.9	13.49	10	-999	C4	09/1999	1999	9	83.13	-999	-999	-999	-999	-999	-999	-999	-999	-999	-999	-999	-999	-999	-999
Danovaro_2005	43.9	13.49	10	-999	C4	10/1999	1999	10	102.09	-999	-999	-999	-999	-999	-999	-999	-999	-999	-999	-999	-999	-999	-999
Danovaro_2005	43.9	13.49	10	-999	C4	11/1999	1999	11	10.24	-999	-999	-999	-999	-999	-999	-999	-999	-999	-999	-999	-999	-999	-999
Danovaro_2005	43.9	13.49	10	-999	C4	01/2000	2000	1	16.36	-999	-999	-999	-999	-999	-999	-999	-999	-999	-999	-999	-999	-999	-999
Danovaro_2005	43.9	13.49	10	-999	C4	02/2000	2000	2	9.83	-999	-999	-999	-999	-999	-999	-999	-999	-999	-999	-999	-999	-999	-999
Danovaro_2005	43.9	13.49	10	-999	C4	03/2000	2000	3	32.54	-999	-999	-999	-999	-999	-999	-999	-999	-999	-999	-999	-999	-999	-999
Danovaro_2005	43.9	13.49	10	-999	C4	04/2000	2000	4	81.92	-999	-999	-999	-999	-999	-999	-999	-999	-999	-999	-999	-999	-999	-999
Danovaro_2005	43.9	13.49	10	-999	C4	05/2000	2000	5	262.04	-999	-999	-999	-999	-999	-999	-999	-999	-999	-999	-999	-999	-999	-999
Danovaro_2005	43.9	13.49	10	-999	C4	01/07/2000	2000	1	44.37	-999	-999	-999	-999	-999	-999	-999	-999	-999	-999	-999	-999	-999	-999
Danovaro_2005	43.9	13.49	10	-999	C4	02/07/2000	2000	2	41.4	-999	-999	-999	-999	-999	-999	-999	-999	-999	-999	-999	-999	-999	-999
Danovaro_2005	43.9	13.49	10	-999	C4	08/2000	2000	8	50.88	-999	-999	-999	-999	-999	-999	-999	-999	-999	-999	-999	-999	-999	-999
Danovaro_2005	43.9	13.49	10	-999	C4	10/2000	2000	10	55.61	-999	-999	-999	-999	-999	-999	-999	-999	-999	-999	-999	-999	-999	-999
Danovaro_2005	43.9	13.49	10	-999	C4	12/2000	2000	12	53.23	-999	-999	-999	-999	-999	-999	-999	-999	-999	-999	-999	-999	-999	-999
Danovaro_2005	43.9	13.49	10	-999	C4	02/2001	2001	2	7.99	-999	-999	-999	-999	-999	-999	-999	-999	-999	-999	-999	-999	-999	-999
Danovaro_2005	43.9	13.49	10	-999	C4	03/2001	2001	3	34.45	-999	-999	-999	-999	-999	-999	-999	-999	-999	-999	-999	-999	-999	-999
Danovaro_2005	43.9	13.49	10	-999	C4	04/2001	2001	4	43.93	-999	-999	-999	-999	-999	-999	-999	-999	-999	-999	-999	-999	-999	-999
Danovaro_2005	43.9	13.49	10	-999	C4	05/2001	2001	5	105.35	-999	-999	-999	-999	-999	-999	-999	-999	-999	-999	-999	-999	-999	-999
Danovaro_2005	43.9	13.49	10	-999	C4	06/2001	2001	6	214.57	-999	-999	-999	-999	-999	-999	-999	-999	-999	-999	-999	-999	-999	-999
Danovaro_2005	43.9	13.49	10	-999	C4	07/2001	2001	7	58.53	-999	-999	-999	-999	-999	-999	-999	-999	-999	-999	-999	-999	-999	-999
Danovaro_2005	43.9	13.49	10	-999	C4	08/2001	2001	8	65.83	-999	-999	-999	-999	-999	-999	-999	-999	-999	-999	-999	-999	-999	-999
Danovaro_2005	43.9	13.49	10	-999	C4	09/2001	2001	9	122.51	-999	-999	-999	-999	-999	-999	-999	-999	-999	-999	-999	-999	-999	-999
Danovaro_2005	43.9	13.49	10	-999	C4	03/2002	2002	3	21.16	-999	-999	-999	-999	-999	-999	-999	-999	-999	-999	-999	-999	-999	-999
Danovaro_2005	43.9	13.49	10	-999	C4	04/2002	2002	4	27.68	-999	-999	-999	-999	-999	-999	-999	-999	-999	-999	-999	-999	-999	-999
Danovaro_2005	43.9	13.49	10	-999	C4	05/2002	2002	5	300.83	-999	-999	-999	-999	-999	-999	-999	-999	-999	-999	-999	-999	-999	-999
Danovaro_2005	43.9	13.49	10	-999	C4	01/06/2002	2002	1	150.91	-999	-999	-999	-999	-999	-999	-999	-999	-999	-999	-999	-999	-999	-999
Danovaro_2005	43.9	13.49	10	-999	C4	02/06/2002	2002	2	41.48	-999	-999	-999	-999	-999	-999	-999	-999	-999	-999	-999	-999	-999	-999
Danovaro_2005	44.09	13.76	0	-999	C7	07/1999	1999	7	25.39	-999	-999	-999	-999	-999	-999	-999	-999	-999	-999	-999	-999	-999	-999
Danovaro_2005	44.09	13.76	0	-999	C7	08/1999	1999	8	34.93	-999	-999	-999	-999	-999	-999	-999	-999	-999	-999	-999	-999	-999	-999
Danovaro_2005	44.09	13.76	0	-999	C7	09/1999	1999	9	20.07	-999	-999	-999	-999	-999	-999	-999	-999	-999	-999	-999	-999	-999	-999
Danovaro_2005	44.09	13.76	0	-999	C7	10/1999	1999	10	95.4	-999	-999	-999	-999	-999	-999	-999	-999	-999	-999	-999	-999	-999	-999
Danovaro_2005	44.09	13.76	0	-999	C7	11/1999	1999	11	41.01	-999	-999	-999	-999	-999	-999	-999	-999	-999	-999	-999	-999	-999	-999
Danovaro_2005	44.09	13.76	0	-999	C7	01/2000	2000	1	18.73	-999	-999	-999	-999	-999	-999	-999	-999	-999	-999	-999	-999	-999	-999
Danovaro_2005	44.09	13.76	0	-999	C7	02/2000	2000	2	44.19	-999	-999	-999	-999	-999	-999	-999	-999	-999	-999	-999	-999	-999	-999
Danovaro_2005	44.09	13.76	0	-999	C7	06/2000	2000	6	62.46	-999	-999	-999	-999	-999	-999	-999	-999	-999	-999	-999	-999	-999	-999
Danovaro_2005	44.09	13.76	0	-999	C7	01/07/2000	2000	1	57.42	-999	-999	-999	-999	-999	-999	-999	-999	-999	-999	-999	-999	-999	-999
Danovaro_2005	44.09	13.76	0	-999	C7	10/2000	2000	10	204.08	-999	-999	-999	-999	-999	-999	-999	-999	-999	-999	-999	-999	-999	-999
Danovaro_2005	44.09	13.76	0	-999	C7	02/2001	2001	2	13.08	-999	-999	-999	-999	-999	-999	-999	-999	-999	-999	-999	-999	-999	-999
Danovaro_2005	44.09	13.76	0	-999	C7	03/2001	2001	3	13.87	-999	-999	-999	-999	-999	-999	-999	-999	-999	-999	-999	-999	-999	-999
Danovaro_2005	44.09	13.76	0	-999	C7	04/2001	2001	4	47.02	-999	-999	-999	-999	-999	-999	-999	-999	-999	-999	-999	-999	-999	-999
Danovaro_2005	44.09	13.76	0	-999	C7	05/2001	2001	5	124.46	-999	-999	-999	-999	-999	-999	-999	-999	-999	-999	-999	-999	-999	-999
Danovaro_2005	44.09	13.76	0	-999	C7	06/2001	2001	6	241.43	-999	-999	-999	-999	-999	-999	-999	-999	-999	-999	-999	-999	-999	-999
Danovaro_2005	44.09	13.76	0	-999	C7	07/2001	2001	7	45.14	-999	-999	-999	-999	-999	-999	-999	-999	-999	-999	-999	-999	-999	-999
Danovaro_2005	44.09	13.76	0	-999	C7	08/2001	2001	8	87.58	-999	-999	-999	-999	-999	-999	-999	-999	-999	-999	-999	-999	-999	-999
Danovaro_2005	44.09	13.76	0	-999	C7	09/2001	2001	9	96.32	-999	-999	-999	-999	-999	-999	-999	-999	-999	-999	-999	-999	-999	-999
Danovaro_2005	44.09	13.76	0	-999	C7	03/2002	2002	3	16.99	-999	-999	-999	-999	-999	-999	-999	-999	-999	-999	-999	-999	-999	-999
Danovaro_2005	44.09	13.76	0	-999	C7	04/2002	2002	4	17.78	-999	-999	-999	-999	-999	-999	-999	-999	-999	-999	-999	-999	-999	-999
Danovaro_2005	44.09	13.76	0	-999	C7	05/2002	2002	5	174.8	-999	-999	-999	-999	-999	-999	-999	-999	-999	-999	-999	-999	-999	-999
Danovaro_2005	44.09	13.76	0	-999	C7	01/06/2002	2002	1	130.76	-999	-999	-999	-999	-999	-999	-999	-999	-999	-999	-999	-999	-999	-999
Danovaro_2005	44.32	14.09	0	-999	C12	07/1999	1999	7	26.26	-999	-999	-999	-999	-999	-999	-999	-999	-999	-999	-999	-999	-999	-999
Danovaro_2005	44.32	14.09	0	-999	C12	08/1999	1999	8	15.07	-999	-999	-999	-999	-999	-999	-999	-999	-999	-999	-999	-999	-999	-999
Danovaro_2005	44.32	14.09	0	-999	C12	09/1999	1999	9	21.91	-999	-999	-999	-999	-999	-999	-999	-999	-999	-999	-999	-999	-999	-999
Danovaro_2005	44.32	14.09	0	-999	C12	10/1999	1999	10	159	-999	-999	-999	-999	-999	-999	-999	-999	-999	-999	-999	-999	-999	-999
Danovaro_2005	44.32	14.09	0	-999	C12	03/2000	2000	3	82.55	-999	-999	-999	-999	-999	-999	-999	-999	-999	-999	-999	-999	-999	-999
Danovaro_2005	44.32	14.09	0	-999	C12	04/2000	2000	4	59.87	-999	-999	-999	-999	-999	-999	-999	-999	-999	-999	-999	-999	-999	-999
Danovaro_2005	44.32	14.09	0	-999	C12	06/2000	2000	6	44.34	-999	-999	-999	-999	-999	-999	-999	-999	-999	-999	-999	-999	-999	-999
Danovaro_2005	44.32	14.09	0	-999	C12	08/2000	2000	8	140.09	-999	-999	-999	-999	-999	-999	-999	-999	-999	-999	-999	-999	-999	-999
Danovaro_2005	44.32	14.09	0	-999	C12	10/2000	2000	10	22.6	-999	-999	-999	-999	-999	-999	-999	-999	-999	-999	-999	-999	-999	-999
Danovaro_2005	44.32	14.09	0	-999	C12	12/2000	2000	12	27.59	-999	-999	-999	-999	-999	-999	-999	-999	-999	-999	-999	-999	-999	-999
Danovaro_2005	44.32	14.09	0	-999	C12	04/2001	2001	4	75.48	-999	-999	-999	-999	-999	-999	-999	-999	-999	-999	-999	-999	-999	-999
Danovaro_2005	44.32	14.09	0	-999	C12	05/2001	2001	5	8.97	-999	-999	-999	-999	-999	-999	-999	-999	-999	-999	-999	-999	-999	-999
Danovaro_2005	44.32	14.09	0	-999	C12	06/2001	2001	6	43.16	-999	-999	-999	-999	-999	-999	-999	-999	-999	-999	-999	-999	-999	-999
Danovaro_2005	44.32	14.09	0	-999	C12	07/2001	2001	7	77.98	-999	-999	-999	-999	-999	-999	-999	-999	-999	-999	-999	-999	-999	-999
Danovaro_2005	44.32	14.09	0	-999	C12	08/2001	2001	8	131.76	-999	-999	-999	-999	-999	-999	-999	-999	-999	-999	-999	-999	-999	-999
Danovaro_2005	44.32	14.09	0	-999	C12	09/2001	2001	9	115.91	-999	-999	-999	-999	-999	-999	-999	-999	-999	-999	-999	-999	-999	-999
Danovaro_2005	44.32	14.09	0	-999	C12	01/2002	2002	1	19.26	-999	-999	-999	-999	-999	-999	-999	-999	-999	-999	-999	-999	-999	-999
Danovaro_2005	44.32	14.09	0	-999	C12	05/2002	2002	5	22.7	-999	-999	-999	-999	-999	-999	-999	-999	-999	-999	-999	-999	-999	-999
Danovaro_2005	44.32	14.09	0	-999	C12	01/06/2002	2002	1	62.18	-999	-999	-999	-999	-999	-999	-999	-999	-999	-999	-999	-999	-999	-999
Danovaro_2005	44.32	14.09	0	-999	C12	02/06/2002	2002	2	40.43	-999	-999	-999	-999	-999	-999	-999	-999	-999	-999	-999	-999	-999	-999
Danovaro_2005	43.9	13.49	0	-999	C4	07/1999	1999	7	67.45	-999	-999	-999	-999	-999	-999	-999	-999	-999	-999	-999	-999	-999	-999
Danovaro_2005	43.9	13.49	0	-999	C4	08/1999	1999	8	31.86	-999	-999	-999	-999	-999	-999	-999	-999	-999	-999	-999	-999	-999	-999
Danovaro_2005	43.9	13.49	0	-999	C4	09/1999	1999	9	224.21	-999	-999	-999	-999	-999	-999	-999	-999	-999	-999	-999	-999	-999	-999
Danovaro_2005	43.9	13.49	0	-999	C4	10/1999	1999	10	124.42	-999	-999	-999	-999	-999	-999	-999	-999	-999	-999	-999	-999	-999	-999
Danovaro_2005	43.9	13.49	0	-999	C4	11/1999	1999	11	17.91	-999	-999	-999	-999	-999	-999	-999	-999	-999	-999	-999	-999	-999	-999
Danovaro_2005	43.9	13.49	0	-999	C4	01/2000	2000	1	11.43	-999	-999	-999	-999	-999	-999	-999	-999	-999	-999	-999	-999	-999	-999
Danovaro_2005	43.9	13.49	0	-999	C4	03/2000	2000	3	33.57	-999	-999	-999	-999	-999	-999	-999	-999	-999	-999	-999	-999	-999	-999
Danovaro_2005	43.9	13.49	0	-999	C4	04/2000	2000	4	220.2	-999	-999	-999	-999	-999	-999	-999	-999	-999	-999	-999	-999	-999	-999
Danovaro_2005	43.9	13.49	0	-999	C4	05/2000	2000	5	283.15	-999	-999	-999	-999	-999	-999	-999	-999	-999	-999	-999	-999	-999	-999
Danovaro_2005	43.9	13.49	0	-999	C4	06/2000	2000	6	58.44	-999	-999	-999	-999	-999	-999	-999	-999	-999	-999	-999	-999	-999	-999
Danovaro_2005	43.9	13.49	0	-999	C4	01/07/2000	2000	1	192.81	-999	-999	-999	-999	-999	-999	-999	-999	-999	-999	-999	-999	-999	-999
Danovaro_2005	43.9	13.49	0	-999	C4	02/07/2000	2000	2	52.45	-999	-999	-999	-999	-999	-999	-999	-999	-999	-999	-999	-999	-999	-999
Danovaro_2005	43.9	13.49	0	-999	C4	08/2000	2000	8	81.81	-999	-999	-999	-999	-999	-999	-999	-999	-999	-999	-999	-999	-999	-999
Danovaro_2005	43.9	13.49	0	-999	C4	10/2000	2000	10	73.34	-999	-999	-999	-999	-999	-999	-999	-999	-999	-999	-999	-999	-999	-999
Danovaro_2005	43.9	13.49	0	-999	C4	12/2000	2000	12	118.13	-999	-999	-999	-999	-999	-999	-999	-999	-999	-999	-999	-999	-999	-999
Danovaro_2005	43.9	13.49	0	-999	C4	02/2001	2001	2	12.1	-999	-999	-999	-999	-999	-999	-999	-999	-999	-999	-999	-999	-999	-999
Danovaro_2005	43.9	13.49	0	-999	C4	03/2001	2001	3	99.69	-999	-999	-999	-999	-999	-999	-999	-999	-999	-999	-999	-999	-999	-999
Danovaro_2005	43.9	13.49	0	-999	C4	04/2001	2001	4	59.87	-999	-999	-999	-999	-999	-999	-999	-999	-999	-999	-999	-999	-999	-999
Danovaro_2005	43.9	13.49	0	-999	C4	05/2001	2001	5	160.15	-999	-999	-999	-999	-999	-999	-999	-999	-999	-999	-999	-999	-999	-999
Danovaro_2005	43.9	13.49	0	-999	C4	06/2001	2001	6	489.38	-999	-999	-999	-999	-999	-999	-999	-999	-999	-999	-999	-999	-999	-999
Danovaro_2005	43.9	13.49	0	-999	C4	07/2001	2001	7	83.99	-999	-999	-999	-999	-999	-999	-999	-999	-999	-999	-999	-999	-999	-999
Danovaro_2005	43.9	13.49	0	-999	C4	08/2001	2001	8	153.92	-999	-999	-999	-999	-999	-999	-999	-999	-999	-999	-999	-999	-999	-999
Danovaro_2005	43.9	13.49	0	-999	C4	09/2001	2001	9	533.16	-999	-999	-999	-999	-999	-999	-999	-999	-999	-999	-999	-999	-999	-999
Danovaro_2005	43.9	13.49	0	-999	C4	10/2001	2001	10	25.5	-999	-999	-999	-999	-999	-999	-999	-999	-999	-999	-999	-999	-999	-999
Danovaro_2005	43.9	13.49	0	-999	C4	11/2001	2001	11	7.08	-999	-999	-999	-999	-999	-999	-999	-999	-999	-999	-999	-999	-999	-999
Danovaro_2005	43.9	13.49	0	-999	C4	01/2002	2002	1	12.8	-999	-999	-999	-999	-999	-999	-999	-999	-999	-999	-999	-999	-999	-999
Danovaro_2005	43.9	13.49	0	-999	C4	03/2002	2002	3	72.76	-999	-999	-999	-999	-999	-999	-999	-999	-999	-999	-999	-999	-999	-999
Danovaro_2005	43.9	13.49	0	-999	C4	04/2002	2002	4	39.66	-999	-999	-999	-999	-999	-999	-999	-999	-999	-999	-999	-999	-999	-999
Danovaro_2005	43.9	13.49	0	-999	C4	05/2002	2002	5	450.01	-999	-999	-999	-999	-999	-999	-999	-999	-999	-999	-999	-999	-999	-999
Danovaro_2005	43.9	13.49	0	-999	C4	01/06/2002	2002	1	409.69	-999	-999	-999	-999	-999	-999	-999	-999	-999	-999	-999	-999	-999	-999
Danovaro_2005	43.9	13.49	0	-999	C4	02/06/2002	2002	2	45.62	-999	-999	-999	-999	-999	-999	-999	-999	-999	-999	-999	-999	-999	-999
Davis_2017	50	-8	65	JC025	-999	7/2008	2008	7	0.741	-999	-999	-999	-999	-999	-999	-999	633	44	0.209	-999	-999	-999	-999
Davis_2017	50	-8	65	DY026	-999	7/2014	2014	7	0.534	-999	-999	-999	-999	-999	-999	-999	592	29	0.108	-999	-999	-999	-999
Davis_2017	50	-8	55	JC025	-999	7/2008	2008	7	1.113	-999	-999	-999	-999	-999	-999	-999	673	53	0.294	-999	-999	-999	-999
Davis_2017	50	-8	45	JC025	-999	7/2008	2008	7	1.005	-999	-999	-999	-999	-999	-999	-999	507	98	1.65	-999	-999	-999	-999
Davis_2017	50	-8	45	DY026	-999	7/2014	2014	7	1.184	-999	-999	-999	-999	-999	-999	-999	312	195	0.424	-999	-999	-999	-999
Davis_2017	50	-8	35	JC025	-999	7/2008	2008	7	0.63	-999	-999	-999	-999	-999	-999	-999	224	111	0.878	-999	-999	-999	-999
Davis_2017	50	-8	35	D352	-999	6/2010	2010	6	0.429	-999	-999	-999	-999	-999	-999	-999	223	181	0.569	-999	-999	-999	-999
Davis_2017	50	-8	25	JC025	-999	7/2008	2008	7	0.611	-999	-999	-999	-999	-999	-999	-999	101	132	1.266	-999	-999	-999	-999
Davis_2017	50	-8	25	D352	-999	6/2010	2010	6	0.161	-999	-999	-999	-999	-999	-999	-999	157	168	0.617	-999	-999	-999	-999
Davis_2017	50	-8	25	DY026	-999	7/2014	2014	7	0.527	-999	-999	-999	-999	-999	-999	-999	82	174	0.322	-999	-999	-999	-999
Davis_2017	50	-8	15	JC025	-999	7/2008	2008	7	0.232	-999	-999	-999	-999	-999	-999	-999	91	133	0.568	-999	-999	-999	-999
Davis_2017	50	-8	5	JC025	-999	7/2008	2008	7	0.121	-999	-999	-999	-999	-999	-999	-999	104	142	0.451	-999	-999	-999	-999
Davis_2017	50	-8	5	D352	-999	6/2010	2010	6	0.145	-999	-999	-999	-999	-999	-999	-999	106	160	0.453	-999	-999	-999	-999
Davis_2017	50	-8	5	DY026	-999	7/2014	2014	7	0.37	-999	-999	-999	-999	-999	-999	-999	76	224	0.1595	-999	-999	-999	-999
Davis_2019	22.0002	-57.7825	2	JC150	2	2017-07-03	2017	7	1.44609	-999	-999	-999	-999	-999	-999	-999	7.99	74.7433	0.0515138	-999	-999	36.92	28.2
Davis_2019	21.9983	-57.3743	2	JC150	2	2017-07-03	2017	7	2.19693	-999	-999	-999	-999	-999	-999	21.7271	5.1	-999	0.0198853	-999	-999	37.02	28.19
Davis_2019	21.9958	-56.9735	2	JC150	2	2017-07-04	2017	7	2.18605	-999	-999	-999	-999	-999	-999	46.2099	4.794	60.2797	0.0280505	-999	-999	37.04	28.05
Davis_2019	21.9995	-56.6925	2	JC150	2	2017-07-04	2017	7	3.40585	-999	-999	-999	-999	-999	-999	54.7047	1.36	88.2215	0.0415367	-999	-999	37.07	27.98
Davis_2019	21.9985	-56.1295	2	JC150	2	2017-07-04	2017	7	3.04319	-999	-999	-999	-999	-999	-999	16.7242	6.324	59.9996	0.0399312	-999	-999	36.28	27.81
Davis_2019	22.0007	-55.6281	2	JC150	2	2017-07-04	2017	7	2.30233	-999	-999	-999	-999	-999	-999	12.4543	9.826	-999	0.042133	-999	-999	36.55	27.94
Davis_2019	21.9997	-55.1275	2	JC150	2	2017-07-04	2017	7	2.13756	-999	-999	-999	-999	-999	-999	19.3667	4.386	-999	0.0488532	-999	-999	36.91	28.01
Davis_2019	21.9983	-54.6432	2	JC150	2	2017-07-04	2017	7	2.9464	-999	-999	-999	-999	-999	-999	16.6912	4.15208	64.3778	0.0400459	-999	-999	36.85	27.89
Davis_2019	21.9993	-54.1337	2	JC150	2	2017-07-05	2017	7	3.37821	-999	-999	-999	-999	-999	-999	28.5987	7.66088	55.0819	0.0613761	-999	-999	36.24	27.71
Davis_2019	21.9999	-53.3857	2	JC150	3	2017-07-11	2017	7	2.02083	-999	-999	-999	-999	-999	-999	19.4359	5.27364	-999	0.034117	-999	-999	37.42	27.34
Davis_2019	21.9982	-52.9828	2	JC150	3	2017-07-11	2017	7	1.30377	-999	-999	-999	-999	-999	-999	35.7324	5.30448	-999	0.0288073	-999	-999	37.41	27.47
Davis_2019	21.9996	-52.57	2	JC150	3	2017-07-11	2017	7	1.42234	-999	-999	-999	-999	-999	-999	41.2585	4.626	-999	0.0420804	-999	-999	37.41	27.46
Davis_2019	22.0016	-52.1601	2	JC150	3	2017-07-11	2017	7	2.20815	-999	-999	-999	-999	-999	-999	33.077	4.50264	-999	0.067057	-999	-999	37.52	27.34
Davis_2019	22	-51.742	2	JC150	3	2017-07-11	2017	7	2.4106	-999	-999	-999	-999	-999	-999	31.6335	1.29528	-999	0.0692202	-999	-999	37.46	27.19
Davis_2019	22.0013	-51.3331	2	JC150	3	2017-07-12	2017	7	2.20087	-999	-999	-999	-999	-999	-999	27.3083	3.5673	82.2301	0.0642546	-999	-999	37.51	27.08
Davis_2019	22.0053	-50.9232	2	JC150	3	2017-07-12	2017	7	2.64772	-999	-999	-999	-999	-999	-999	35.0035	1.2408	-999	0.0833716	-999	-999	37.56	27.14
Davis_2019	21.9991	-50.5091	2	JC150	3	2017-07-12	2017	7	2.77124	-999	-999	-999	-999	-999	-999	41.593	5.98686	-999	0.102339	-999	-999	37.31	27.17
Davis_2019	22.073	-49.7321	2	JC150	4	2017-07-15	2017	7	1.86735	-999	-999	-999	-999	-999	-999	5.7603	2.1824	85.8158	0.053922	-999	-999	37.38	27.45
Davis_2019	22.2418	-49.1181	2	JC150	4	2017-07-16	2017	7	2.18353	-999	-999	-999	-999	-999	-999	14.7562	2.6257	-999	0.0602294	-999	-999	37.07	27.33
Davis_2019	22.3709	-48.6338	2	JC150	4	2017-07-16	2017	7	2.63612	-999	-999	-999	-999	-999	-999	14.6783	1.8073	-999	0.0557569	-999	-999	37.07	27.31
Davis_2019	22.5478	-47.9845	2	JC150	4	2017-07-16	2017	7	2.60408	-999	-999	-999	-999	-999	-999	16.767	1.2617	-999	0.0995528	-999	-999	37.33	27.04
Davis_2019	22.7197	-47.3469	2	JC150	4	2017-07-16	2017	7	2.36066	-999	-999	-999	-999	-999	-999	19.7108	2.1824	100.186	0.0865826	-999	-999	37.57	26.61
Davis_2019	22.8765	-46.7679	2	JC150	4	2017-07-16	2017	7	1.37461	-999	-999	-999	-999	-999	-999	13.8629	2.4211	99.2872	0.0550688	-999	-999	37.6	26.6
Davis_2019	23.0312	-46.192	2	JC150	4	2017-07-16	2017	7	1.52421	-999	-999	-999	-999	-999	-999	15.2374	2.34575	-999	0.0616743	-999	-999	37.62	26.56
Davis_2019	23.1836	-45.6282	2	JC150	4	2017-07-16	2017	7	2.43655	-999	-999	-999	-999	-999	-999	12.2793	2.9855	-999	0.0788073	-999	-999	37.45	26.78
Davis_2019	23.33	-45.0856	2	JC150	4	2017-07-17	2017	7	2.0665	-999	-999	-999	-999	-999	-999	7.29462	3.412	123.24	0.0986697	-999	-999	37.56	26.55
Davis_2019	23.3493	-44.6984	2	JC150	5	2017-07-20	2017	7	1.16959	-999	-999	-999	-999	-999	-999	46.6425	7.5438	-999	0.042211	-999	-999	37.47	26.84
Davis_2019	23.3071	-44.1255	2	JC150	5	2017-07-20	2017	7	1.59343	-999	-999	-999	-999	-999	-999	12.3061	5.4864	120.365	0.081055	-999	-999	37.55	26.67
Davis_2019	23.2608	-43.5148	2	JC150	5	2017-07-21	2017	7	1.74149	-999	-999	-999	-999	-999	-999	17.0822	0.6858	94.2473	0.049831	-999	-999	37.51	26.52
Davis_2019	23.2176	-42.9103	2	JC150	5	2017-07-21	2017	7	1.5924	-999	-999	-999	-999	-999	-999	11.0474	0.3429	111.821	0.0316422	-999	-999	37.57	26.23
Davis_2019	23.1938	-42.6194	2	JC150	5	2017-07-21	2017	7	2.12964	-999	-999	-999	-999	-999	-999	12.674	2.0574	97.6865	0.0540183	-999	-999	37.56	26.13
Davis_2019	23.1726	-42.3165	2	JC150	5	2017-07-21	2017	7	2.33051	-999	-999	-999	-999	-999	-999	13.3413	3.32613	-999	0.0429541	-999	-999	37.56	25.92
Davis_2019	23.1493	-42.0163	2	JC150	5	2017-07-21	2017	7	2.0925	-999	-999	-999	-999	-999	-999	21.1873	3.36042	-999	0.0468349	-999	-999	37.36	26
Davis_2019	23.1282	-41.7368	2	JC150	5	2017-07-21	2017	7	1.58038	-999	-999	-999	-999	-999	-999	12.3564	4.8006	-999	0.0960275	-999	-999	37.29	26.07
Davis_2019	23.109	-41.4704	2	JC150	5	2017-07-21	2017	7	0.970116	-999	-999	-999	-999	-999	-999	22.0142	3.01546	44.4632	0.0461835	-999	-999	37.26	26.21
Davis_2019	23.0885	-41.2037	2	JC150	5	2017-07-21	2017	7	0.829777	-999	-999	-999	-999	-999	-999	27.0872	-999	-999	0.0789541	-999	-999	37.19	26.18
Davis_2019	23.0688	-40.9268	2	JC150	5	2017-07-21	2017	7	0.617615	-999	-999	-999	-999	-999	-999	18.6747	3.96933	-999	0.047945	-999	-999	37.24	26.16
Davis_2019	23.047	-40.6457	2	JC150	5	2017-07-21	2017	7	1.33887	-999	-999	-999	-999	-999	-999	12.1649	4.24626	-999	0.0460367	-999	-999	37.21	26.14
Davis_2019	23.0265	-40.3625	2	JC150	5	2017-07-22	2017	7	1.51904	-999	-999	-999	-999	-999	-999	21.7648	3.3847	-999	0.146899	-999	-999	37.22	26.16
Davis_2019	23.0081	-40.1067	2	JC150	5	2017-07-22	2017	7	2.10215	-999	-999	-999	-999	-999	-999	25.6491	1.29234	-999	0.0518807	-999	-999	37.21	26.02
Davis_2019	22.9883	-39.9256	2	JC150	6	2017-07-25	2017	7	1.17488	-999	-999	-999	-999	-999	-999	46.7996	5.3975	106.357	0.0769725	-999	-999	37.29	26.18
Davis_2019	22.9201	-39.4985	2	JC150	6	2017-07-25	2017	7	0.950997	-999	-999	-999	-999	-999	-999	29.4791	3.937	-999	0.0798063	-999	-999	37.26	26.06
Davis_2019	22.8784	-39.2462	2	JC150	6	2017-07-25	2017	7	1.33359	-999	-999	-999	-999	-999	-999	47.5385	4.34975	131.573	0.0585872	-999	-999	37.27	26.05
Davis_2019	22.833	-38.9728	2	JC150	6	2017-07-26	2017	7	1.58392	-999	-999	-999	-999	-999	-999	32.9716	4.191	-999	0.0943945	-999	-999	37.24	25.99
Davis_2019	22.8179	-38.8663	2	JC150	6	2017-07-26	2017	7	2.30388	-999	-999	-999	-999	-999	-999	29.4415	3.96875	-999	0.0725229	-999	-999	37.28	25.96
Davis_2019	22.7734	-38.6078	2	JC150	6	2017-07-26	2017	7	1.64179	-999	-999	-999	-999	-999	-999	41.1099	0.635	148.11	0.0772661	-999	-999	37.28	25.93
Davis_2019	22.7308	-38.3435	2	JC150	6	2017-07-26	2017	7	2.39781	-999	-999	-999	-999	-999	-999	94.7559	4.3815	115.316	0.0834098	-999	-999	37.22	25.99
Davis_2019	22.6929	-38.0855	2	JC150	6	2017-07-26	2017	7	2.30721	-999	-999	-999	-999	-999	-999	35.6148	2.54	125.011	0.0797615	-999	-999	37.24	25.96
Davis_2019	22.6481	-37.8288	2	JC150	6	2017-07-26	2017	7	1.58993	-999	-999	-999	-999	-999	-999	35.9115	4.1275	-999	0.0893211	-999	-999	37.24	25.92
Davis_2019	22.6063	-37.5746	2	JC150	6	2017-07-26	2017	7	1.63113	-999	-999	-999	-999	-999	-999	15.1481	4.445	98.7227	0.0907706	-999	-999	37.3	25.81
Davis_2019	22.5653	-37.3249	2	JC150	6	2017-07-26	2017	7	0.863674	-999	-999	-999	-999	-999	-999	11.918	5.2241	125.526	0.0901193	-999	-999	37.29	25.85
Davis_2019	22.5238	-37.07	2	JC150	6	2017-07-26	2017	7	1.51143	-999	-999	-999	-999	-999	-999	12.0892	5.2241	-999	0.0834954	-999	-999	37.24	26
Davis_2019	22.4824	-36.8128	2	JC150	6	2017-07-26	2017	7	0.673325	-999	-999	-999	-999	-999	-999	11.8301	6.4533	-999	0.0710275	-999	-999	37.22	26.03
Davis_2019	22.444	-36.5516	2	JC150	6	2017-07-26	2017	7	0.616539	-999	-999	-999	-999	-999	-999	7.5724	9.5263	116.176	0.0818349	-999	-999	37.23	25.88
Davis_2019	22.3426	-35.9409	2	JC150	6	2017-07-27	2017	7	1.08922	-999	-999	-999	-999	-999	-999	9.09238	5.5314	-999	0.0671009	-999	-999	37.31	25.58
Davis_2019	22.3161	-35.6698	2	JC150	7	2017-08-02	2017	8	0.738881	-999	-999	-999	-999	-999	-999	10.0866	14.6879	-999	0.137431	-999	-999	37.42	25.55
Davis_2019	22.3019	-35.4529	2	JC150	7	2017-08-02	2017	8	0.654395	-999	-999	-999	-999	-999	-999	15.1089	11.4019	115.297	0.0983945	-999	-999	37.37	25.65
Davis_2019	22.2807	-35.177	2	JC150	7	2017-08-02	2017	8	0.832609	-999	-999	-999	-999	-999	-999	8.32465	14.0544	-999	0.0802752	-999	-999	37.4	25.52
Davis_2019	22.2626	-34.8846	2	JC150	7	2017-08-02	2017	8	0.935516	-999	-999	-999	-999	-999	-999	37.8157	18.5281	-999	0.0821101	-999	-999	37.41	25.49
Davis_2019	22.2427	-34.5855	2	JC150	7	2017-08-03	2017	8	0.872914	-999	-999	-999	-999	-999	-999	16.27	15.836	-999	0.0882294	-999	-999	37.28	25.53
Davis_2019	22.2243	-34.2961	2	JC150	7	2017-08-03	2017	8	1.56611	-999	-999	-999	-999	-999	-999	20.2213	15.7568	129.157	0.086211	-999	-999	37.15	25.72
Davis_2019	22.2053	-34.0052	2	JC150	7	2017-08-03	2017	8	1.87372	-999	-999	-999	-999	-999	-999	20.7749	10.7685	115.035	0.127362	-999	-999	37.12	25.72
Davis_2019	22.1805	-33.7071	2	JC150	7	2017-08-03	2017	8	2.06098	-999	-999	-999	-999	-999	-999	31.0415	-999	-999	0.123961	-999	-999	37.07	25.68
Davis_2019	22.1599	-33.3991	2	JC150	7	2017-08-03	2017	8	1.77242	-999	-999	-999	-999	-999	-999	32.8763	11.7186	-999	0.136257	-999	-999	37.09	25.56
Davis_2019	22.1453	-33.1312	2	JC150	7	2017-08-03	2017	8	1.69707	-999	-999	-999	-999	-999	-999	15.3506	15.638	153.12	0.156495	-999	-999	36.99	25.49
Davis_2019	22.1274	-32.8768	2	JC150	7	2017-08-03	2017	8	2.29339	-999	-999	-999	-999	-999	-999	14.9703	15.4401	120.059	0.142064	-999	-999	37.21	25.45
Davis_2019	22.11	-32.6266	2	JC150	7	2017-08-03	2017	8	1.29299	-999	-999	-999	-999	-999	-999	26.3314	-999	-999	0.151064	-999	-999	37.13	25.58
Davis_2019	22.093	-32.372	2	JC150	7	2017-08-03	2017	8	1.18528	-999	-999	-999	-999	-999	-999	13.4866	15.9152	-999	0.125257	-999	-999	37.12	25.71
Davis_2019	22.073	-32.0931	2	JC150	7	2017-08-03	2017	8	1.41667	-999	-999	-999	-999	-999	-999	14.6134	15.908	-999	0.102578	-999	-999	37.13	25.7
Davis_2019	22.0561	-31.8182	2	JC150	7	2017-08-03	2017	8	1.08023	-999	-999	-999	-999	-999	-999	9.98306	14.76	133.402	0.114891	-999	-999	37.34	25.5
Davis_2019	22.0368	-31.5424	2	JC150	7	2017-08-03	2017	8	0.918817	-999	-999	-999	-999	-999	-999	14.8012	11.726	-999	0.107514	-999	-999	37.19	25.51
Davis_2019	22.0179	-31.2584	2	JC150	7	2017-08-04	2017	8	1.37783	-999	-999	-999	-999	-999	-999	12.6188	15.99	-999	0.157028	-999	-999	37.21	25.52
Davis_2019	22.0051	-31.0765	2	JC150	7	2017-08-04	2017	8	1.50883	-999	-999	-999	-999	-999	-999	10.744	13.94	-999	0.169009	-999	-999	37.22	25.32
Davis_2019	22.0097	-30.977	2	JC150	7	2017-08-08	2017	8	1.19731	-999	-999	-999	-999	-999	-999	11.5789	6.61804	-999	0.0808021	-999	-999	37.21	25.78
Davis_2019	22.067	-30.8398	2	JC150	7	2017-08-08	2017	8	1.15334	-999	-999	-999	-999	-999	-999	21.4528	4.87058	158.063	0.109017	-999	-999	37.19	25.67
Davis_2019	22.1371	-30.6743	2	JC150	7	2017-08-08	2017	8	1.04162	-999	-999	-999	-999	-999	-999	34.3305	6.5065	-999	0.104283	-999	-999	37.26	25.69
Davis_2019	22.207	-30.5087	2	JC150	7	2017-08-08	2017	8	1.17984	-999	-999	-999	-999	-999	-999	28.1693	3.718	-999	0.108817	-999	-999	37.29	25.74
Davis_2019	22	-58	200	JC150	-999	2017-06-30	2017	6	7.95895	1.77933	-999	-999	-999	-999	-999	-999	-999	-999	-999	-999	-999	-999	-999
Davis_2019	22	-54	200	JC150	-999	2017-07-07	2017	7	1.8002	0.490074	-999	-999	-999	-999	-999	-999	-999	-999	-999	-999	-999	-999	-999
Davis_2019	23	-40	200	JC150	-999	2017-07-24	2017	7	5.73479	0.209529	-999	-999	-999	-999	-999	-999	-999	-999	-999	-999	-999	-999	-999
Davis_2019	22	-31	200	JC150	-999	2017-08-06	2017	8	4.77507	0.5976	-999	-999	-999	-999	-999	-999	-999	-999	-999	-999	-999	-999	-999
Davis_2019	22.3667	-44.7833	200	JC150	-999	2017-07-19	2017	7	15.0456	0.731243	-999	-999	-999	-999	-999	-999	-999	-999	-999	-999	-999	-999	-999
Downs_2020	72.63	19.25	25	JR17007	B3	07/2018	2018	7	3.38	-999	-999	-999	-999	-999	-999	5490	360	210	-999	-999	-999	-999	9.7
Downs_2020	74.5	30	25	JR17007	B13	07/2018	2018	7	2	-999	-999	-999	-999	-999	-999	690	160	280	-999	-999	-999	-999	6.5
Downs_2020	81.28	29.32	25	JR17007	B17	07/2018	2018	7	2.47	-999	-999	-999	-999	-999	-999	30	90	250	-999	-999	-999	-999	1.7
Downs_2020	78.25	30	25	JR17007	B15	07/2018	2018	7	1.94	-999	-999	-999	-999	-999	-999	1820	190	190	-999	-999	-999	-999	2.6
Downs_2020	76.5	30.5	25	JR17007	B14	07/2018	2018	7	1.33	-999	-999	-999	-999	-999	-999	1150	230	160	-999	-999	-999	-999	5
Downs_2020	80.11	30.06	25	JR17007	B16	07/2018	2018	7	0.86	-999	-999	-999	-999	-999	-999	2020	320	250	-999	-999	-999	-999	2.4
Duhamel_2011	-23.391	-119.336	30	BIOSOPE	STB8	2004	2004	-999	0.11	-999	-999	-999	-999	-999	-999	-999	-999	-999	-999	-999	-999	-999	-999
Duhamel_2011	-28.562	-106.539	30	BIOSOPE	STB12	2004	2004	-999	0.29	-999	-999	-999	-999	-999	-999	-999	-999	-999	-999	-999	-999	-999	-999
Duhamel_2011	-25.895	-115.649	30	BIOSOPE	GYRE	2004	2004	-999	0.1	-999	-999	-999	-999	-999	-999	-999	-999	-999	-999	-999	-999	-999	-999
Duhamel_2011	-20.076	-123.951	25	BIOSOPE	STB6	2004	2004	-999	0.08	-999	-999	-999	-999	-999	-999	-999	-999	-999	-999	-999	-999	-999	-999
Duhamel_2011	-18.315	-126.487	20	BIOSOPE	STB5	2004	2004	-999	0.12	-999	-999	-999	-999	-999	-999	-999	-999	-999	-999	-999	-999	-999	-999
Duhamel_2011	-21.738	-121.599	20	BIOSOPE	STB7	2004	2004	-999	0.09	-999	-999	-999	-999	-999	-999	-999	-999	-999	-999	-999	-999	-999	-999
Duhamel_2011	-12.925	-132.65	15	BIOSOPE	STB2	2004	2004	-999	0.61	-999	-999	-999	-999	-999	-999	-999	-999	-999	-999	-999	-999	-999	-999
Duhamel_2011	-16.777	-128.766	15	BIOSOPE	STB4	2004	2004	-999	0.17	-999	-999	-999	-999	-999	-999	-999	-999	-999	-999	-999	-999	-999	-999
Duhamel_2011	-14.954	-130.556	15	BIOSOPE	STB3	2004	2004	-999	0.39	-999	-999	-999	-999	-999	-999	-999	-999	-999	-999	-999	-999	-999	-999
Duhamel_2011	-33.205	-84.746	15	BIOSOPE	STB19	2004	2004	-999	0.05	-999	-999	-999	-999	-999	-999	-999	-999	-999	-999	-999	-999	-999	-999
Duhamel_2011	-32.862	-87.462	15	BIOSOPE	STB18	2004	2004	-999	0.04	-999	-999	-999	-999	-999	-999	-999	-999	-999	-999	-999	-999	-999	-999
Duhamel_2011	-31.932	-94.456	15	BIOSOPE	STB16	2004	2004	-999	0.03	-999	-999	-999	-999	-999	-999	-999	-999	-999	-999	-999	-999	-999	-999
Duhamel_2011	-30.878	-98.174	15	BIOSOPE	STB15	2004	2004	-999	0.05	-999	-999	-999	-999	-999	-999	-999	-999	-999	-999	-999	-999	-999	-999
Duhamel_2011	-11.025	-134.485	10	BIOSOPE	STB1	2004	2004	-999	0.15	-999	-999	-999	-999	-999	-999	-999	-999	-999	-999	-999	-999	-999	-999
Duhamel_2011	20.5	-153.7	5	POOB2	1	30/07/2009	2009	7	0.21	-999	-999	-999	-999	-999	-999	-999	121	152	0.066	-999	-999	-999	-999
Duhamel_2011	26.1	-143.3	5	POOB2	11	04/08/2009	2009	8	0.11	-999	-999	-999	-999	-999	-999	-999	90	141	0.085	-999	-999	-999	-999
Duhamel_2011	26.1	-144.7	5	POOB2	3	02/08/2009	2009	8	0.13	-999	-999	-999	-999	-999	-999	-999	31	141	0.068	-999	-999	-999	-999
Duhamel_2011	26.1	-144	5	POOB2	7	03/08/2009	2009	8	0.12	-999	-999	-999	-999	-999	-999	-999	17	137	0.057	-999	-999	-999	-999
Duhamel_2011	27.5	-142	5	POOB2	20	07/08/2009	2009	8	0.06	-999	-999	-999	-999	-999	-999	-999	107	148	0.086	-999	-999	-999	-999
Duhamel_2011	25.1	-154.7	5	POOB2	22	12/08/2009	2009	8	3.12	-999	-999	-999	-999	-999	-999	-999	27	161	0.236	-999	-999	-999	-999
Duhamel_2011	23.5	-140	5	POOB2	21	09/08/2009	2009	8	0.14	-999	-999	-999	-999	-999	-999	-999	153	151	0.09	-999	-999	-999	-999
Duhamel_2011	25.5	-143	5	POOB2	13	05/08/2009	2009	8	0.14	-999	-999	-999	-999	-999	-999	-999	12	135	0.076	-999	-999	-999	-999
Duhamel_2011	-8.176	-137.078	5	BIOSOPE	HNLC	2004	2004	-999	0.12	-999	-999	-999	-999	-999	-999	-999	-999	-999	-999	-999	-999	-999	-999
Duhamel_2011	-34.784	-76.528	5	BIOSOPE	UPX	2004	2004	-999	0.26	-999	-999	-999	-999	-999	-999	-999	-999	-999	-999	-999	-999	-999	-999
Duhamel_2011	-33.601	-81.854	5	BIOSOPE	STB20	2004	2004	-999	0.08	-999	-999	-999	-999	-999	-999	-999	-999	-999	-999	-999	-999	-999	-999
Duhamel_2011	-33.814	-79.722	5	BIOSOPE	STB21	2004	2004	-999	0.06	-999	-999	-999	-999	-999	-999	-999	-999	-999	-999	-999	-999	-999	-999
Duhamel_2011	-7.551	-141.181	5	BIOSOPE	MAR1	2004	2004	-999	0.1	-999	-999	-999	-999	-999	-999	-999	-999	-999	-999	-999	-999	-999	-999
Duhamel_2011	-30.121	-100.933	20	BIOSOPE	STB14	2004	2004	-999	0.09	-999	-999	-999	-999	-999	-999	-999	-999	-999	-999	-999	-999	-999	-999
Duhamel_2011	-32.588	-90.029	15	BIOSOPE	STB17	2004	2004	-999	0.1	-999	-999	-999	-999	-999	-999	-999	-999	-999	-999	-999	-999	-999	-999
Duhamel_2011	22.75	-158	5	HOT-200	ALOHA	02/2008	2008	2	-999	0.015	-999	-999	-999	-999	-999	-999	-999	-999	-999	-999	-999	-999	-999
Duhamel_2011	22.75	-158	25	HOT-200	ALOHA	02/2008	2008	2	-999	0.015	-999	-999	-999	-999	-999	-999	-999	-999	-999	-999	-999	-999	-999
Duhamel_2011	22.75	-158	45	HOT-200	ALOHA	02/2008	2008	2	-999	0.021	-999	-999	-999	-999	-999	-999	-999	-999	-999	-999	-999	-999	-999
Duhamel_2011	22.75	-158	75	HOT-200	ALOHA	02/2008	2008	2	-999	0.017	-999	-999	-999	-999	-999	-999	-999	-999	-999	-999	-999	-999	-999
Duhamel_2011	22.75	-158	100	HOT-200	ALOHA	02/2008	2008	2	-999	0.061	-999	-999	-999	-999	-999	-999	-999	-999	-999	-999	-999	-999	-999
Duhamel_2011	22.75	-158	125	HOT-200	ALOHA	02/2008	2008	2	-999	0.025	-999	-999	-999	-999	-999	-999	-999	-999	-999	-999	-999	-999	-999
Duhamel_2011	22.75	-158	5	HOT-201	ALOHA	05/2008	2008	5	0.02	0.006	-999	-999	-999	-999	-999	-999	111	-999	0.04	-999	-999	-999	-999
Duhamel_2011	22.75	-158	25	HOT-201	ALOHA	05/2008	2008	5	0.04	0.003	-999	-999	-999	-999	-999	-999	-999	-999	-999	-999	-999	-999	-999
Duhamel_2011	22.75	-158	45	HOT-201	ALOHA	05/2008	2008	5	0.08	0.01	-999	-999	-999	-999	-999	-999	-999	-999	-999	-999	-999	-999	-999
Duhamel_2011	22.75	-158	75	HOT-201	ALOHA	05/2008	2008	5	0.18	0.003	-999	-999	-999	-999	-999	-999	-999	-999	-999	-999	-999	-999	-999
Duhamel_2011	22.75	-158	100	HOT-201	ALOHA	05/2008	2008	5	0.116	0.002	-999	-999	-999	-999	-999	-999	-999	-999	-999	-999	-999	-999	-999
Duhamel_2011	22.75	-158	125	HOT-201	ALOHA	05/2008	2008	5	0.154	0.008	-999	-999	-999	-999	-999	-999	-999	-999	-999	-999	-999	-999	-999
Duhamel_2011	22.75	-158	5	HOT-206	ALOHA	12/2008	2008	12	0.08	-999	-999	-999	-999	-999	-999	-999	33	207	0.16	-999	-999	-999	-999
Duhamel_2011	22.75	-158	25	HOT-206	ALOHA	12/2008	2008	12	0.17	-999	-999	-999	-999	-999	-999	-999	-999	-999	-999	-999	-999	-999	-999
Duhamel_2011	22.75	-158	45	HOT-206	ALOHA	12/2008	2008	12	0.18	-999	-999	-999	-999	-999	-999	-999	-999	-999	-999	-999	-999	-999	-999
Duhamel_2011	22.75	-158	75	HOT-206	ALOHA	12/2008	2008	12	0.28	-999	-999	-999	-999	-999	-999	-999	-999	-999	-999	-999	-999	-999	-999
Duhamel_2011	22.75	-158	100	HOT-206	ALOHA	12/2008	2008	12	0.125	-999	-999	-999	-999	-999	-999	-999	-999	-999	-999	-999	-999	-999	-999
Duhamel_2011	22.75	-158	125	HOT-206	ALOHA	12/2008	2008	12	0.133	-999	-999	-999	-999	-999	-999	-999	-999	-999	-999	-999	-999	-999	-999
Duhamel_2011	22.75	-158	5	HOT-210	ALOHA	04/2009	2009	4	0.013	0.005	-999	-999	-999	-999	-999	-999	85	175	0.066	-999	-999	-999	-999
Duhamel_2011	22.75	-158	25	HOT-210	ALOHA	04/2009	2009	4	0.033	-999	-999	-999	-999	-999	-999	-999	-999	-999	-999	-999	-999	-999	-999
Duhamel_2011	22.75	-158	45	HOT-210	ALOHA	04/2009	2009	4	0.037	0.018	-999	-999	-999	-999	-999	-999	-999	-999	-999	-999	-999	-999	-999
Duhamel_2011	22.75	-158	75	HOT-210	ALOHA	04/2009	2009	4	0.084	0.022	-999	-999	-999	-999	-999	-999	-999	-999	-999	-999	-999	-999	-999
Duhamel_2011	22.75	-158	100	HOT-210	ALOHA	04/2009	2009	4	0.059	0.018	-999	-999	-999	-999	-999	-999	-999	-999	-999	-999	-999	-999	-999
Duhamel_2011	22.75	-158	125	HOT-210	ALOHA	04/2009	2009	4	0.105	0.044	-999	-999	-999	-999	-999	-999	-999	-999	-999	-999	-999	-999	-999
Duhamel_2011	22.75	-158	5	HOT-211	ALOHA	05/2009	2009	5	0.024	0.017	-999	-999	-999	-999	-999	-999	21	221	0.063	-999	-999	-999	-999
Duhamel_2011	22.75	-158	25	HOT-211	ALOHA	05/2009	2009	5	0.09	0.017	-999	-999	-999	-999	-999	-999	-999	-999	-999	-999	-999	-999	-999
Duhamel_2011	22.75	-158	45	HOT-211	ALOHA	05/2009	2009	5	0.073	0.023	-999	-999	-999	-999	-999	-999	-999	-999	-999	-999	-999	-999	-999
Duhamel_2011	22.75	-158	75	HOT-211	ALOHA	05/2009	2009	5	0.096	0.034	-999	-999	-999	-999	-999	-999	-999	-999	-999	-999	-999	-999	-999
Duhamel_2011	22.75	-158	100	HOT-211	ALOHA	05/2009	2009	5	0.108	0.017	-999	-999	-999	-999	-999	-999	-999	-999	-999	-999	-999	-999	-999
Duhamel_2011	22.75	-158	125	HOT-211	ALOHA	05/2009	2009	5	0.094	0.034	-999	-999	-999	-999	-999	-999	-999	-999	-999	-999	-999	-999	-999
Duhamel_2011	22.75	-158	5	HOT-216	ALOHA	11/2009	2009	11	0.12	-999	-999	-999	-999	-999	-999	-999	79	222	0.095	-999	-999	-999	-999
Duhamel_2011	22.75	-158	25	HOT-216	ALOHA	11/2009	2009	11	0.144	-999	-999	-999	-999	-999	-999	-999	-999	-999	-999	-999	-999	-999	-999
Duhamel_2011	22.75	-158	45	HOT-216	ALOHA	11/2009	2009	11	0.148	-999	-999	-999	-999	-999	-999	-999	-999	-999	-999	-999	-999	-999	-999
Duhamel_2011	22.75	-158	75	HOT-216	ALOHA	11/2009	2009	11	0.356	-999	-999	-999	-999	-999	-999	-999	-999	-999	-999	-999	-999	-999	-999
Duhamel_2011	22.75	-158	100	HOT-216	ALOHA	11/2009	2009	11	0.222	-999	-999	-999	-999	-999	-999	-999	-999	-999	-999	-999	-999	-999	-999
Duhamel_2011	22.75	-158	125	HOT-216	ALOHA	11/2009	2009	11	0.287	-999	-999	-999	-999	-999	-999	-999	-999	-999	-999	-999	-999	-999	-999
Duhamel_2019	22.267	-65.617	20	BVal50	14	09/2015	2015	9	-999	-999	1.8	1.4	-999	-999	-999	-999	0.7	-999	0.039	-999	-999	-999	29.8
Duhamel_2019	24.867	-65.167	20	BVal50	11	09/2015	2015	9	-999	-999	2	1.5	-999	-999	-999	-999	0.6	-999	0.039	-999	-999	-999	29.9
Duhamel_2019	27.65	-64.75	20	BVal50	8	09/2015	2015	9	-999	-999	2.3	1.6	-999	-999	-999	-999	1.8	-999	0.049	-999	-999	-999	29.4
Duhamel_2019	33.417	-64.233	20	BVal50	3	09/2015	2015	9	-999	-999	1.7	1.2	-999	-999	-999	-999	1.7	-999	0.049	-999	-999	-999	27.4
Duhamel_2019	30.667	-64.317	20	BVal50	5	09/2015	2015	9	-999	-999	1.6	1	-999	-999	-999	-999	2.3	-999	0.049	-999	-999	-999	28.3
Hashihama_2019	-25.01	-170.07	150	KH-13-7	6	07/01/2014	2014	1	0.09	-999	-999	-999	-999	-999	-999	-999	33	176	63	-999	-999	-999	-999
Hashihama_2019	23	160	150	KH-11-10	2	06/12/2011	2011	12	0.27	-999	-999	-999	-999	-999	-999	-999	7	165	26	-999	-999	-999	-999
Hashihama_2019	23	180	150	KH-11-10	5	12/12/2011	2011	12	0.1	-999	-999	-999	-999	-999	-999	-999	13	195	51	-999	-999	-999	-999
Hashihama_2019	-20	-170.06	150	KH-13-7	5	04/01/2014	2014	1	0.13	-999	-999	-999	-999	-999	-999	-999	120	249	67	-999	-999	-999	-999
Hashihama_2019	20	148	150	KH-12-3	12	31/07/2012	2012	7	0.67	-999	-999	-999	-999	-999	-999	-999	4	125	92	-999	-999	-999	-999
Hashihama_2019	22.77	-158.09	150	KH-11-10	8	17/12/2011	2011	12	0.2	-999	-999	-999	-999	-999	-999	-999	59	179	162	-999	-999	-999	-999
Hashihama_2019	35	160	150	KH-12-3	5	13/07/2012	2012	7	0.51	-999	-999	-999	-999	-999	-999	-999	13	126	85	-999	-999	-999	-999
Hashihama_2019	20	160	150	KH-12-3	9	18/07/2012	2012	7	0.28	-999	-999	-999	-999	-999	-999	-999	6	171	64	-999	-999	-999	-999
Hashihama_2019	20	160.01	150	KH-13-7	0	15/12/2013	2013	12	0.13	-999	-999	-999	-999	-999	-999	-999	16	204	99	-999	-999	-999	-999
Hashihama_2019	19.99	159.97	150	KH-14-3	0	26/06/2014	2014	6	0.16	-999	-999	-999	-999	-999	-999	-999	13	170	63	-999	-999	-999	-999
Hashihama_2019	28	138	150	KH-12-3	15	06/08/2012	2012	8	0.41	-999	-999	-999	-999	-999	-999	-999	4	110	58	-999	-999	-999	-999
Hashihama_2019	-23	-100	150	KH-11-10	21	16/01/2012	2012	1	0.08	-999	-999	-999	-999	-999	-999	-999	258	203	34	-999	-999	-999	-999
Hashihama_2019	-23	-120	150	KH-11-10	15	06/01/2012	2012	1	0.29	-999	-999	-999	-999	-999	-999	-999	213	223	60	-999	-999	-999	-999
Hashihama_2020	23	139.59	149	KH-17-4	16	2017	2017	-999	0.3339	-999	-999	-999	-999	-999	-999	-999	202	56	-999	-999	-999	-999	-999
Hashihama_2020	21.3	-160	148	KH-17-4	10	2017	2017	-999	0.3811	-999	-999	-999	-999	-999	-999	-999	186	124	-999	-999	-999	-999	-999
Hashihama_2020	21.3	-170	144	KH-17-4	11	2017	2017	-999	0.2566	-999	-999	-999	-999	-999	-999	-999	280	87	-999	-999	-999	-999	-999
Hashihama_2020	22.59	-120	143	KH-17-4	6	2017	2017	-999	0.4275	-999	-999	-999	-999	-999	-999	-999	1135.88	-999	-999	-999	-999	-999	-999
Hashihama_2020	23	150.01	137	KH-17-4	15	2017	2017	-999	0.2721	-999	-999	-999	-999	-999	-999	-999	130	80	-999	-999	-999	-999	-999
Hashihama_2020	23	136.59	117	KH-17-4	17	2017	2017	-999	0.1841	-999	-999	-999	-999	-999	-999	-999	33	119	-999	-999	-999	-999	-999
Hashihama_2020	23	-130	116	KH-17-4	7	2017	2017	-999	0.1259	-999	-999	-999	-999	-999	-999	-999	116	136	-999	-999	-999	-999	-999
Hashihama_2020	22.59	159.58	114	KH-17-4	14	2017	2017	-999	0.1329	-999	-999	-999	-999	-999	-999	-999	25	131	-999	-999	-999	-999	-999
Hashihama_2020	23	169.59	113	KH-17-4	13	2017	2017	-999	0.1581	-999	-999	-999	-999	-999	-999	-999	42	129	-999	-999	-999	-999	-999
Hashihama_2020	22.59	179.59	111	KH-17-4	12	2017	2017	-999	0.089	-999	-999	-999	-999	-999	-999	-999	47	143	-999	-999	-999	-999	-999
Hashihama_2020	22.59	-140	110	KH-17-4	8	2017	2017	-999	0.1036	-999	-999	-999	-999	-999	-999	-999	107	179	-999	-999	-999	-999	-999
Hashihama_2020	21.3	-170	108	KH-17-4	11	2017	2017	-999	0.0747	-999	-999	-999	-999	-999	-999	-999	76	138	-999	-999	-999	-999	-999
Hashihama_2020	23.01	-150	106	KH-17-4	9	2017	2017	-999	0.2136	-999	-999	-999	-999	-999	-999	-999	70	186	-999	-999	-999	-999	-999
Hashihama_2020	23	139.59	106	KH-17-4	16	2017	2017	-999	0.2717	-999	-999	-999	-999	-999	-999	-999	126	82	-999	-999	-999	-999	-999
Hashihama_2020	21.3	-160	104	KH-17-4	10	2017	2017	-999	0.2703	-999	-999	-999	-999	-999	-999	-999	146	172	-999	-999	-999	-999	-999
Hashihama_2020	22.59	-120	104	KH-17-4	6	2017	2017	-999	0.2878	-999	-999	-999	-999	-999	-999	-999	245	140	-999	-999	-999	-999	-999
Hashihama_2020	23	150.01	103	KH-17-4	15	2017	2017	-999	0.197	-999	-999	-999	-999	-999	-999	-999	26	112	-999	-999	-999	-999	-999
Hashihama_2020	23	136.59	60	KH-17-4	17	2017	2017	-999	0.5333	-999	-999	-999	-999	-999	-999	-999	3	147	-999	-999	-999	-999	-999
Hashihama_2020	23	150.01	57	KH-17-4	15	2017	2017	-999	1.4539	-999	-999	-999	-999	-999	-999	-999	3	120	-999	-999	-999	-999	-999
Hashihama_2020	23	-130	57	KH-17-4	7	2017	2017	-999	0.3094	-999	-999	-999	-999	-999	-999	-999	132	158	-999	-999	-999	-999	-999
Hashihama_2020	21.3	-170	57	KH-17-4	11	2017	2017	-999	0.272	-999	-999	-999	-999	-999	-999	-999	29	151	-999	-999	-999	-999	-999
Hashihama_2020	23	169.59	56	KH-17-4	13	2017	2017	-999	0.3672	-999	-999	-999	-999	-999	-999	-999	3	127	-999	-999	-999	-999	-999
Hashihama_2020	22.59	159.58	56	KH-17-4	14	2017	2017	-999	0.406	-999	-999	-999	-999	-999	-999	-999	3	150	-999	-999	-999	-999	-999
Hashihama_2020	23	139.59	53	KH-17-4	16	2017	2017	-999	1.2508	-999	-999	-999	-999	-999	-999	-999	9	107	-999	-999	-999	-999	-999
Hashihama_2020	22.59	179.59	52	KH-17-4	12	2017	2017	-999	0.3267	-999	-999	-999	-999	-999	-999	-999	10	177	-999	-999	-999	-999	-999
Hashihama_2020	23.01	-150	51	KH-17-4	9	2017	2017	-999	0.7275	-999	-999	-999	-999	-999	-999	-999	38	221	-999	-999	-999	-999	-999
Hashihama_2020	22.59	-140	51	KH-17-4	8	2017	2017	-999	0.4423	-999	-999	-999	-999	-999	-999	-999	53	201	-999	-999	-999	-999	-999
Hashihama_2020	22.59	-120	51	KH-17-4	6	2017	2017	-999	0.3157	-999	-999	-999	-999	-999	-999	-999	220	189	-999	-999	-999	-999	-999
Hashihama_2020	21.3	-160	48	KH-17-4	10	2017	2017	-999	0.3826	-999	-999	-999	-999	-999	-999	-999	68	213	-999	-999	-999	-999	-999
Hashihama_2020	23	150.01	33	KH-17-4	15	2017	2017	-999	1.0306	-999	-999	-999	-999	-999	-999	-999	3	120	-999	-999	-999	-999	-999
Hashihama_2020	21.3	-170	29	KH-17-4	11	2017	2017	-999	0.143	-999	-999	-999	-999	-999	-999	-999	27	170	-999	-999	-999	-999	-999
Hashihama_2020	22.59	159.58	28	KH-17-4	14	2017	2017	-999	0.4079	-999	-999	-999	-999	-999	-999	-999	3	136	-999	-999	-999	-999	-999
Hashihama_2020	23	136.59	28	KH-17-4	17	2017	2017	-999	0.6866	-999	-999	-999	-999	-999	-999	-999	3	150	-999	-999	-999	-999	-999
Hashihama_2020	22.59	-120	28	KH-17-4	6	2017	2017	-999	0.2423	-999	-999	-999	-999	-999	-999	-999	208	192	-999	-999	-999	-999	-999
Hashihama_2020	23	169.59	27	KH-17-4	13	2017	2017	-999	0.4749	-999	-999	-999	-999	-999	-999	-999	3	144	-999	-999	-999	-999	-999
Hashihama_2020	23	-130	26	KH-17-4	7	2017	2017	-999	0.1685	-999	-999	-999	-999	-999	-999	-999	176	185	-999	-999	-999	-999	-999
Hashihama_2020	23.01	-150	25	KH-17-4	9	2017	2017	-999	0.2344	-999	-999	-999	-999	-999	-999	-999	104	242	-999	-999	-999	-999	-999
Hashihama_2020	22.59	179.59	25	KH-17-4	12	2017	2017	-999	0.3312	-999	-999	-999	-999	-999	-999	-999	11	178	-999	-999	-999	-999	-999
Hashihama_2020	21.3	-160	25	KH-17-4	10	2017	2017	-999	0.2383	-999	-999	-999	-999	-999	-999	-999	64	213	-999	-999	-999	-999	-999
Hashihama_2020	23	139.59	25	KH-17-4	16	2017	2017	-999	0.7189	-999	-999	-999	-999	-999	-999	-999	3	106	-999	-999	-999	-999	-999
Hashihama_2020	22.59	-140	24	KH-17-4	8	2017	2017	-999	0.1908	-999	-999	-999	-999	-999	-999	-999	70	209	-999	-999	-999	-999	-999
Hashihama_2020	23	169.59	0	KH-17-4	13	2017	2017	-999	0.8809	-999	-999	-999	-999	-999	-999	-999	3	145	-999	-999	-999	-999	-999
Hashihama_2020	23	150.01	0	KH-17-4	15	2017	2017	-999	0.9735	-999	-999	-999	-999	-999	-999	-999	3	117	-999	-999	-999	-999	-999
Hashihama_2020	23.01	-150	0	KH-17-4	9	2017	2017	-999	0.2603	-999	-999	-999	-999	-999	-999	-999	105	238	-999	-999	-999	-999	-999
Hashihama_2020	22.59	159.58	0	KH-17-4	14	2017	2017	-999	0.4076	-999	-999	-999	-999	-999	-999	-999	3	188	-999	-999	-999	-999	-999
Hashihama_2020	22.59	179.59	0	KH-17-4	12	2017	2017	-999	0.7223	-999	-999	-999	-999	-999	-999	-999	23	166	-999	-999	-999	-999	-999
Hashihama_2020	22.59	-140	0	KH-17-4	8	2017	2017	-999	0.522	-999	-999	-999	-999	-999	-999	-999	62	203	-999	-999	-999	-999	-999
Hashihama_2020	23	136.59	0	KH-17-4	17	2017	2017	-999	2.6261	-999	-999	-999	-999	-999	-999	-999	3	147	-999	-999	-999	-999	-999
Hashihama_2020	23	-130	0	KH-17-4	7	2017	2017	-999	0.2572	-999	-999	-999	-999	-999	-999	-999	167	184	-999	-999	-999	-999	-999
Hashihama_2020	21.3	-170	0	KH-17-4	11	2017	2017	-999	0.6472	-999	-999	-999	-999	-999	-999	-999	43	161	-999	-999	-999	-999	-999
Hashihama_2020	21.3	-160	0	KH-17-4	10	2017	2017	-999	0.2444	-999	-999	-999	-999	-999	-999	-999	62	209	-999	-999	-999	-999	-999
Hashihama_2020	23	139.59	0	KH-17-4	16	2017	2017	-999	1.6638	-999	-999	-999	-999	-999	-999	-999	3	115	-999	-999	-999	-999	-999
Hashihama_2020	22.59	-120	0	KH-17-4	6	2017	2017	-999	0.3583	-999	-999	-999	-999	-999	-999	-999	193	205	-999	-999	-999	-999	-999
Ivancic_2009	45.041	13.325	35	-999	SJ107	2004-05-31	2004	5	344	-999	-999	-999	-999	-999	-999	-999	10	70	0.232365	-999	-999	-999	-999
Ivancic_2009	45.041	13.325	35	-999	SJ107	2004-06-15	2004	6	246	-999	-999	-999	-999	-999	-999	-999	5	132.2	0.35559	-999	-999	-999	-999
Ivancic_2009	45.041	13.325	35	-999	SJ107	2004-07-27	2004	7	70	-999	-999	-999	-999	-999	-999	-999	20	132	0.471031	-999	-999	-999	-999
Ivancic_2009	45.041	13.325	35	-999	SJ107	2004-09-02	2004	9	34.5277	-999	-999	-999	-999	-999	-999	-999	93.1	39.2	0.487659	-999	-999	-999	-999
Ivancic_2009	45.041	13.325	35	-999	SJ107	2004-10-22	2004	10	68	-999	-999	-999	-999	-999	-999	-999	215.6	274.4	0.347068	-999	-999	-999	-999
Ivancic_2009	45.041	13.325	35	-999	SJ107	2004-11-17	2004	11	34	-999	-999	-999	-999	-999	-999	-999	30	205.8	0.68929	-999	-999	-999	-999
Ivancic_2009	45.041	13.325	35	-999	SJ107	2004-12-14	2004	12	14.0366	-999	-999	-999	-999	-999	-999	-999	0	509.6	0.446627	-999	-999	-999	-999
Ivancic_2009	45.022	13.164	35	-999	SJ105	2004-05-31	2004	5	229	-999	-999	-999	-999	-999	-999	-999	0	40	1.11408	-999	-999	-999	-999
Ivancic_2009	45.022	13.164	35	-999	SJ105	2004-06-15	2004	6	115.765	-999	-999	-999	-999	-999	-999	-999	5	156.7	1.01498	-999	-999	-999	-999
Ivancic_2009	45.022	13.164	35	-999	SJ105	2004-07-27	2004	7	260	-999	-999	-999	-999	-999	-999	-999	10	112.5	1.34785	-999	-999	-999	-999
Ivancic_2009	45.022	13.164	35	-999	SJ105	2004-09-02	2004	9	229.486	-999	-999	-999	-999	-999	-999	-999	107.8	102.9	1.07857	-999	-999	-999	-999
Ivancic_2009	45.022	13.164	35	-999	SJ105	2004-10-22	2004	10	72.7826	-999	-999	-999	-999	-999	-999	-999	53.9	171.5	0.283965	-999	-999	-999	-999
Ivancic_2009	45.022	13.164	35	-999	SJ105	2004-11-17	2004	11	85	-999	-999	-999	-999	-999	-999	-999	10	284.2	1.18187	-999	-999	-999	-999
Ivancic_2009	45.022	13.164	35	-999	SJ105	2004-12-14	2004	12	88.1423	-999	-999	-999	-999	-999	-999	-999	19.6	509.6	0.429186	-999	-999	-999	-999
Ivancic_2009	45.007	13.007	31	-999	SJ103	2004-05-31	2004	5	318	-999	-999	-999	-999	-999	-999	-999	10	20	0.426951	-999	-999	-999	-999
Ivancic_2009	45.007	13.007	31	-999	SJ103	2004-06-15	2004	6	168.556	-999	-999	-999	-999	-999	-999	-999	65	165.3	0.669761	-999	-999	-999	-999
Ivancic_2009	45.007	13.007	31	-999	SJ103	2004-07-27	2004	7	190	-999	-999	-999	-999	-999	-999	-999	0	112.6	1.44174	-999	-999	-999	-999
Ivancic_2009	45.007	13.007	31	-999	SJ103	2004-09-02	2004	9	46.2338	-999	-999	-999	-999	-999	-999	-999	44.1	142.1	0.854595	-999	-999	-999	-999
Ivancic_2009	45.007	13.007	31	-999	SJ103	2004-10-22	2004	10	41.4379	-999	-999	-999	-999	-999	-999	-999	44.1	215.6	0.487473	-999	-999	-999	-999
Ivancic_2009	45.007	13.007	31	-999	SJ103	2004-11-17	2004	11	22	-999	-999	-999	-999	-999	-999	-999	10	245	0.61368	-999	-999	-999	-999
Ivancic_2009	45.007	13.007	31	-999	SJ103	2004-12-14	2004	12	22.1097	-999	-999	-999	-999	-999	-999	-999	68.6	666.4	0.401816	-999	-999	-999	-999
Ivancic_2009	45.041	13.325	30	-999	SJ107	2004-05-31	2004	5	753	-999	-999	-999	-999	-999	-999	-999	0	70	0.283294	-999	-999	-999	-999
Ivancic_2009	45.041	13.325	30	-999	SJ107	2004-06-15	2004	6	381.61	-999	-999	-999	-999	-999	-999	-999	5	122.4	0.447253	-999	-999	-999	-999
Ivancic_2009	45.041	13.325	30	-999	SJ107	2004-07-27	2004	7	150	-999	-999	-999	-999	-999	-999	-999	0	48.9	0.779747	-999	-999	-999	-999
Ivancic_2009	45.041	13.325	30	-999	SJ107	2004-09-02	2004	9	83.2941	-999	-999	-999	-999	-999	-999	-999	49	107.8	0.970553	-999	-999	-999	-999
Ivancic_2009	45.041	13.325	30	-999	SJ107	2004-10-22	2004	10	64.0929	-999	-999	-999	-999	-999	-999	-999	49	274.4	0.306051	-999	-999	-999	-999
Ivancic_2009	45.041	13.325	30	-999	SJ107	2004-11-17	2004	11	11	-999	-999	-999	-999	-999	-999	-999	30	220.5	0.663701	-999	-999	-999	-999
Ivancic_2009	45.041	13.325	30	-999	SJ107	2004-12-14	2004	12	8.26647	-999	-999	-999	-999	-999	-999	-999	0	597.8	0.454748	-999	-999	-999	-999
Ivancic_2009	45.022	13.164	30	-999	SJ105	2004-05-31	2004	5	268	-999	-999	-999	-999	-999	-999	-999	0	90	1.11408	-999	-999	-999	-999
Ivancic_2009	45.022	13.164	30	-999	SJ105	2004-06-15	2004	6	360.8	-999	-999	-999	-999	-999	-999	-999	5	137.1	1.06589	-999	-999	-999	-999
Ivancic_2009	45.022	13.164	30	-999	SJ105	2004-07-27	2004	7	180	-999	-999	-999	-999	-999	-999	-999	0	112.7	1.00253	-999	-999	-999	-999
Ivancic_2009	45.022	13.164	30	-999	SJ105	2004-09-02	2004	9	130.909	-999	-999	-999	-999	-999	-999	-999	53.9	122.5	1.14687	-999	-999	-999	-999
Ivancic_2009	45.022	13.164	30	-999	SJ105	2004-10-22	2004	10	89.3617	-999	-999	-999	-999	-999	-999	-999	0	269.5	0.24137	-999	-999	-999	-999
Ivancic_2009	45.022	13.164	30	-999	SJ105	2004-11-17	2004	11	60	-999	-999	-999	-999	-999	-999	-999	10	210.7	1.23784	-999	-999	-999	-999
Ivancic_2009	45.022	13.164	30	-999	SJ105	2004-12-14	2004	12	52.3534	-999	-999	-999	-999	-999	-999	-999	19.6	612.5	0.417806	-999	-999	-999	-999
Ivancic_2009	44.755	12.786	30	-999	SJ108	2004-05-31	2004	5	317	-999	-999	-999	-999	-999	-999	-999	10	20	0.397885	-999	-999	-999	-999
Ivancic_2009	44.755	12.786	30	-999	SJ108	2004-06-15	2004	6	616.171	-999	-999	-999	-999	-999	-999	-999	30	185.6	0.552036	-999	-999	-999	-999
Ivancic_2009	44.755	12.786	30	-999	SJ108	2004-09-02	2004	9	56.7273	-999	-999	-999	-999	-999	-999	-999	132.3	63.7	1.7219	-999	-999	-999	-999
Ivancic_2009	44.755	12.786	30	-999	SJ108	2004-10-22	2004	10	73.4884	-999	-999	-999	-999	-999	-999	-999	357.7	152.3	0.37862	-999	-999	-999	-999
Ivancic_2009	44.755	12.786	30	-999	SJ108	2004-11-17	2004	11	66	-999	-999	-999	-999	-999	-999	-999	10	240.1	1.11143	-999	-999	-999	-999
Ivancic_2009	44.755	12.786	30	-999	SJ108	2004-12-14	2004	12	3.4203	-999	-999	-999	-999	-999	-999	-999	19.6	411.6	0.453572	-999	-999	-999	-999
Ivancic_2009	44.755	12.786	30	-999	SJ108	2005-12-20	2005	12	25.8323	-999	-999	-999	-999	-999	-999	-999	58.8	362.6	0.452506	-999	-999	-999	-999
Ivancic_2009	44.988	12.843	30	-999	SJ101	2004-05-31	2004	5	207	-999	-999	-999	-999	-999	-999	-999	10	40	0.385219	-999	-999	-999	-999
Ivancic_2009	44.988	12.843	30	-999	SJ101	2004-06-15	2004	6	366.378	-999	-999	-999	-999	-999	-999	-999	25	117.1	1.04998	-999	-999	-999	-999
Ivancic_2009	44.988	12.843	30	-999	SJ101	2004-07-27	2004	7	170	-999	-999	-999	-999	-999	-999	-999	0	112.6	1.15371	-999	-999	-999	-999
Ivancic_2009	44.988	12.843	30	-999	SJ101	2004-09-02	2004	9	27.9943	-999	-999	-999	-999	-999	-999	-999	78.4	240	0.654448	-999	-999	-999	-999
Ivancic_2009	44.988	12.843	30	-999	SJ101	2004-10-22	2004	10	31.3043	-999	-999	-999	-999	-999	-999	-999	352.8	317.2	0.716222	-999	-999	-999	-999
Ivancic_2009	44.988	12.843	30	-999	SJ101	2004-11-17	2004	11	63	-999	-999	-999	-999	-999	-999	-999	30	254.8	2.40259	-999	-999	-999	-999
Ivancic_2009	44.988	12.843	30	-999	SJ101	2004-12-14	2004	12	4.6275	-999	-999	-999	-999	-999	-999	-999	122.5	539	0.423137	-999	-999	-999	-999
Ivancic_2009	45.061	13.595	27	-999	RV001	2004-05-31	2004	5	295	-999	-999	-999	-999	-999	-999	-999	0	70	0.3199	-999	-999	-999	-999
Ivancic_2009	45.061	13.595	27	-999	RV001	2004-06-15	2004	6	87.4639	-999	-999	-999	-999	-999	-999	-999	0	132.3	0.265507	-999	-999	-999	-999
Ivancic_2009	45.061	13.595	27	-999	RV001	2004-07-27	2004	7	92.5	-999	-999	-999	-999	-999	-999	-999	0	191	0.983437	-999	-999	-999	-999
Ivancic_2009	45.061	13.595	27	-999	RV001	2004-09-02	2004	9	110.133	-999	-999	-999	-999	-999	-999	-999	0	83.3	0.201735	-999	-999	-999	-999
Ivancic_2009	45.061	13.595	27	-999	RV001	2004-10-22	2004	10	0	-999	-999	-999	-999	-999	-999	-999	58.8	264.6	0.621567	-999	-999	-999	-999
Ivancic_2009	45.061	13.595	27	-999	RV001	2004-11-17	2004	11	0	-999	-999	-999	-999	-999	-999	-999	58.8	264.6	0.621567	-999	-999	-999	-999
Ivancic_2009	45.061	13.595	27	-999	RV001	2004-12-14	2004	12	5	-999	-999	-999	-999	-999	-999	-999	29.4	671.3	0.435852	-999	-999	-999	-999
Ivancic_2009	45.041	13.325	20	-999	SJ107	2004-05-31	2004	5	855	-999	-999	-999	-999	-999	-999	-999	0	50	0.2069	-999	-999	-999	-999
Ivancic_2009	45.041	13.325	20	-999	SJ107	2004-06-15	2004	6	577.032	-999	-999	-999	-999	-999	-999	-999	5	117.5	0.233899	-999	-999	-999	-999
Ivancic_2009	45.041	13.325	20	-999	SJ107	2004-07-27	2004	7	120	-999	-999	-999	-999	-999	-999	-999	0	102.9	0.4217	-999	-999	-999	-999
Ivancic_2009	45.041	13.325	20	-999	SJ107	2004-09-02	2004	9	309.402	-999	-999	-999	-999	-999	-999	-999	0	49	0.889541	-999	-999	-999	-999
Ivancic_2009	45.041	13.325	20	-999	SJ107	2004-10-22	2004	10	61.5084	-999	-999	-999	-999	-999	-999	-999	0	254.8	0.507982	-999	-999	-999	-999
Ivancic_2009	45.041	13.325	20	-999	SJ107	2004-11-17	2004	11	16	-999	-999	-999	-999	-999	-999	-999	30	284.2	0.713279	-999	-999	-999	-999
Ivancic_2009	45.041	13.325	20	-999	SJ107	2004-12-14	2004	12	13.2026	-999	-999	-999	-999	-999	-999	-999	4.9	450.8	0.449876	-999	-999	-999	-999
Ivancic_2009	45.007	13.007	20	-999	SJ103	2004-05-31	2004	5	408	-999	-999	-999	-999	-999	-999	-999	0	90	0.186189	-999	-999	-999	-999
Ivancic_2009	45.022	13.164	20	-999	SJ105	2004-05-31	2004	5	645	-999	-999	-999	-999	-999	-999	-999	0	120	0.222816	-999	-999	-999	-999
Ivancic_2009	45.007	13.007	20	-999	SJ103	2004-06-15	2004	6	443.743	-999	-999	-999	-999	-999	-999	-999	5	142	0.860667	-999	-999	-999	-999
Ivancic_2009	45.022	13.164	20	-999	SJ105	2004-06-15	2004	6	117.328	-999	-999	-999	-999	-999	-999	-999	0	98	0.424765	-999	-999	-999	-999
Ivancic_2009	45.007	13.007	20	-999	SJ103	2004-07-27	2004	7	20	-999	-999	-999	-999	-999	-999	-999	0	88.2	0.56651	-999	-999	-999	-999
Ivancic_2009	45.022	13.164	20	-999	SJ105	2004-07-27	2004	7	160	-999	-999	-999	-999	-999	-999	-999	0	93.1	0.391465	-999	-999	-999	-999
Ivancic_2009	45.007	13.007	20	-999	SJ103	2004-09-02	2004	9	43.6364	-999	-999	-999	-999	-999	-999	-999	24.5	107.8	0.544844	-999	-999	-999	-999
Ivancic_2009	45.022	13.164	20	-999	SJ105	2004-09-02	2004	9	105.727	-999	-999	-999	-999	-999	-999	-999	0	98	0.93243	-999	-999	-999	-999
Ivancic_2009	45.007	13.007	20	-999	SJ103	2004-10-22	2004	10	63.1579	-999	-999	-999	-999	-999	-999	-999	0	357.7	0.356534	-999	-999	-999	-999
Ivancic_2009	45.022	13.164	20	-999	SJ105	2004-10-22	2004	10	63.2271	-999	-999	-999	-999	-999	-999	-999	0	235.2	0.343913	-999	-999	-999	-999
Ivancic_2009	45.007	13.007	20	-999	SJ103	2004-11-17	2004	11	36	-999	-999	-999	-999	-999	-999	-999	0	225.4	0.777748	-999	-999	-999	-999
Ivancic_2009	45.022	13.164	20	-999	SJ105	2004-11-17	2004	11	55	-999	-999	-999	-999	-999	-999	-999	20	245	1.20906	-999	-999	-999	-999
Ivancic_2009	45.007	13.007	20	-999	SJ103	2004-12-14	2004	12	82.4595	-999	-999	-999	-999	-999	-999	-999	49	543.9	0.869235	-999	-999	-999	-999
Ivancic_2009	45.022	13.164	20	-999	SJ105	2004-12-14	2004	12	47.8892	-999	-999	-999	-999	-999	-999	-999	19.6	494.9	0.421058	-999	-999	-999	-999
Ivancic_2009	45.061	13.595	20	-999	RV001	2004-05-31	2004	5	419	-999	-999	-999	-999	-999	-999	-999	0	120	0.370829	-999	-999	-999	-999
Ivancic_2009	44.755	12.786	20	-999	SJ108	2004-05-31	2004	5	516	-999	-999	-999	-999	-999	-999	-999	0	80	0.514068	-999	-999	-999	-999
Ivancic_2009	45.061	13.595	20	-999	RV001	2004-06-15	2004	6	162.3	-999	-999	-999	-999	-999	-999	-999	0	132.3	0.311338	-999	-999	-999	-999
Ivancic_2009	44.755	12.786	20	-999	SJ108	2004-06-15	2004	6	959.522	-999	-999	-999	-999	-999	-999	-999	15	166.3	0.981574	-999	-999	-999	-999
Ivancic_2009	45.061	13.595	20	-999	RV001	2004-07-27	2004	7	262.5	-999	-999	-999	-999	-999	-999	-999	0	196	0.961158	-999	-999	-999	-999
Ivancic_2009	45.061	13.595	20	-999	RV001	2004-09-02	2004	9	229.805	-999	-999	-999	-999	-999	-999	-999	0	151.9	0.540079	-999	-999	-999	-999
Ivancic_2009	44.755	12.786	20	-999	SJ108	2004-09-02	2004	9	265.544	-999	-999	-999	-999	-999	-999	-999	0	73.5	0.69416	-999	-999	-999	-999
Ivancic_2009	45.061	13.595	20	-999	RV001	2004-10-22	2004	10	0	-999	-999	-999	-999	-999	-999	-999	58.8	264.6	0.621567	-999	-999	-999	-999
Ivancic_2009	44.755	12.786	20	-999	SJ108	2004-10-22	2004	10	95.8753	-999	-999	-999	-999	-999	-999	-999	0	230	0.804567	-999	-999	-999	-999
Ivancic_2009	45.061	13.595	20	-999	RV001	2004-11-17	2004	11	5	-999	-999	-999	-999	-999	-999	-999	29.4	671.3	0.435852	-999	-999	-999	-999
Ivancic_2009	44.755	12.786	20	-999	SJ108	2004-11-17	2004	11	58	-999	-999	-999	-999	-999	-999	-999	10	215.6	1.87604	-999	-999	-999	-999
Ivancic_2009	45.061	13.595	20	-999	RV001	2004-12-14	2004	12	0	-999	-999	-999	-999	-999	-999	-999	58.8	264.6	0.621567	-999	-999	-999	-999
Ivancic_2009	44.755	12.786	20	-999	SJ108	2004-12-14	2004	12	10.1143	-999	-999	-999	-999	-999	-999	-999	29.4	411.6	0.447069	-999	-999	-999	-999
Ivancic_2009	44.988	12.843	20	-999	SJ101	2004-05-31	2004	5	614	-999	-999	-999	-999	-999	-999	-999	0	70	0.327436	-999	-999	-999	-999
Ivancic_2009	44.988	12.843	20	-999	SJ101	2004-06-15	2004	6	545.673	-999	-999	-999	-999	-999	-999	-999	5	93	0.453401	-999	-999	-999	-999
Ivancic_2009	44.988	12.843	20	-999	SJ101	2004-07-27	2004	7	270	-999	-999	-999	-999	-999	-999	-999	0	93	0.350091	-999	-999	-999	-999
Ivancic_2009	44.988	12.843	20	-999	SJ101	2004-09-02	2004	9	231.538	-999	-999	-999	-999	-999	-999	-999	0	49	1.24695	-999	-999	-999	-999
Ivancic_2009	44.988	12.843	20	-999	SJ101	2004-10-22	2004	10	16.2	-999	-999	-999	-999	-999	-999	-999	396.9	223.1	0.39124	-999	-999	-999	-999
Ivancic_2009	44.988	12.843	20	-999	SJ101	2004-11-17	2004	11	105	-999	-999	-999	-999	-999	-999	-999	30	249.9	2.93072	-999	-999	-999	-999
Ivancic_2009	44.988	12.843	20	-999	SJ101	2004-12-14	2004	12	39.0219	-999	-999	-999	-999	-999	-999	-999	78.4	534.1	0.595344	-999	-999	-999	-999
Ivancic_2009	45.041	13.325	10	-999	SJ107	2004-05-31	2004	5	935	-999	-999	-999	-999	-999	-999	-999	0	90	0.359688	-999	-999	-999	-999
Ivancic_2009	45.041	13.325	10	-999	SJ107	2004-06-15	2004	6	507.02	-999	-999	-999	-999	-999	-999	-999	0	83.3	0.282891	-999	-999	-999	-999
Ivancic_2009	45.041	13.325	10	-999	SJ107	2004-07-27	2004	7	500	-999	-999	-999	-999	-999	-999	-999	0	83.3	0.272116	-999	-999	-999	-999
Ivancic_2009	45.041	13.325	10	-999	SJ107	2004-09-02	2004	9	207.469	-999	-999	-999	-999	-999	-999	-999	0	63.7	0.335167	-999	-999	-999	-999
Ivancic_2009	45.041	13.325	10	-999	SJ107	2004-10-22	2004	10	105.73	-999	-999	-999	-999	-999	-999	-999	0	269.5	1.05225	-999	-999	-999	-999
Ivancic_2009	45.041	13.325	10	-999	SJ107	2004-11-17	2004	11	44	-999	-999	-999	-999	-999	-999	-999	30	225.4	0.770853	-999	-999	-999	-999
Ivancic_2009	45.041	13.325	10	-999	SJ107	2004-12-14	2004	12	17.0444	-999	-999	-999	-999	-999	-999	-999	4.9	529.2	0.485606	-999	-999	-999	-999
Ivancic_2009	45.007	13.007	10	-999	SJ103	2004-05-31	2004	5	580	-999	-999	-999	-999	-999	-999	-999	0	90	0.232736	-999	-999	-999	-999
Ivancic_2009	45.022	13.164	10	-999	SJ105	2004-05-31	2004	5	457	-999	-999	-999	-999	-999	-999	-999	0	70	0.214858	-999	-999	-999	-999
Ivancic_2009	45.007	13.007	10	-999	SJ103	2004-06-15	2004	6	964.706	-999	-999	-999	-999	-999	-999	-999	0	147	0.375448	-999	-999	-999	-999
Ivancic_2009	45.022	13.164	10	-999	SJ105	2004-06-15	2004	6	1064.99	-999	-999	-999	-999	-999	-999	-999	0	88.2	0.364312	-999	-999	-999	-999
Ivancic_2009	45.007	13.007	10	-999	SJ103	2004-07-27	2004	7	1000	-999	-999	-999	-999	-999	-999	-999	0	88.2	0.63812	-999	-999	-999	-999
Ivancic_2009	45.022	13.164	10	-999	SJ105	2004-07-27	2004	7	1310	-999	-999	-999	-999	-999	-999	-999	0	58.8	0.549006	-999	-999	-999	-999
Ivancic_2009	45.007	13.007	10	-999	SJ103	2004-09-02	2004	9	516.849	-999	-999	-999	-999	-999	-999	-999	0	49	0.384409	-999	-999	-999	-999
Ivancic_2009	45.022	13.164	10	-999	SJ105	2004-09-02	2004	9	741.943	-999	-999	-999	-999	-999	-999	-999	19.6	40	0.413001	-999	-999	-999	-999
Ivancic_2009	45.007	13.007	10	-999	SJ103	2004-10-22	2004	10	57.4892	-999	-999	-999	-999	-999	-999	-999	0	284.2	0.479585	-999	-999	-999	-999
Ivancic_2009	45.022	13.164	10	-999	SJ105	2004-10-22	2004	10	88.6098	-999	-999	-999	-999	-999	-999	-999	0	333.2	0.38493	-999	-999	-999	-999
Ivancic_2009	45.007	13.007	10	-999	SJ103	2004-11-17	2004	11	12	-999	-999	-999	-999	-999	-999	-999	10	235.2	0.880291	-999	-999	-999	-999
Ivancic_2009	45.022	13.164	10	-999	SJ105	2004-11-17	2004	11	77	-999	-999	-999	-999	-999	-999	-999	20	230.3	1.25384	-999	-999	-999	-999
Ivancic_2009	45.007	13.007	10	-999	SJ103	2004-12-14	2004	12	118.353	-999	-999	-999	-999	-999	-999	-999	19.6	573.3	1.52854	-999	-999	-999	-999
Ivancic_2009	45.022	13.164	10	-999	SJ105	2004-12-14	2004	12	51.3969	-999	-999	-999	-999	-999	-999	-999	24.5	597.8	0.398298	-999	-999	-999	-999
Ivancic_2009	45.061	13.595	10	-999	RV001	2004-05-31	2004	5	787	-999	-999	-999	-999	-999	-999	-999	0	80	0.407435	-999	-999	-999	-999
Ivancic_2009	44.755	12.786	10	-999	SJ108	2004-05-31	2004	5	3917	-999	-999	-999	-999	-999	-999	-999	0	90	2.1263	-999	-999	-999	-999
Ivancic_2009	45.061	13.595	10	-999	RV001	2004-06-15	2004	6	545.304	-999	-999	-999	-999	-999	-999	-999	0	102.9	0.311338	-999	-999	-999	-999
Ivancic_2009	44.755	12.786	10	-999	SJ108	2004-06-15	2004	6	2856.7	-999	-999	-999	-999	-999	-999	-999	5	142	1.33634	-999	-999	-999	-999
Ivancic_2009	45.061	13.595	10	-999	RV001	2004-07-27	2004	7	427.5	-999	-999	-999	-999	-999	-999	-999	0	147	0.872044	-999	-999	-999	-999
Ivancic_2009	45.061	13.595	10	-999	RV001	2004-09-02	2004	9	454.917	-999	-999	-999	-999	-999	-999	-999	0	83.3	0.252566	-999	-999	-999	-999
Ivancic_2009	44.755	12.786	10	-999	SJ108	2004-09-02	2004	9	1726	-999	-999	-999	-999	-999	-999	-999	0	39.2	1.49475	-999	-999	-999	-999
Ivancic_2009	45.061	13.595	10	-999	RV001	2004-10-22	2004	10	11.25	-999	-999	-999	-999	-999	-999	-999	0	289.1	0.509559	-999	-999	-999	-999
Ivancic_2009	44.755	12.786	10	-999	SJ108	2004-10-22	2004	10	167.642	-999	-999	-999	-999	-999	-999	-999	4.9	210.7	1.39143	-999	-999	-999	-999
Ivancic_2009	45.061	13.595	10	-999	RV001	2004-11-17	2004	11	2	-999	-999	-999	-999	-999	-999	-999	0	298.9	0.580203	-999	-999	-999	-999
Ivancic_2009	44.755	12.786	10	-999	SJ108	2004-11-17	2004	11	77	-999	-999	-999	-999	-999	-999	-999	20	230.3	1.25384	-999	-999	-999	-999
Ivancic_2009	45.061	13.595	10	-999	RV001	2004-12-14	2004	12	1.84375	-999	-999	-999	-999	-999	-999	-999	19.6	558.6	0.479117	-999	-999	-999	-999
Ivancic_2009	44.755	12.786	10	-999	SJ108	2004-12-14	2004	12	10.2609	-999	-999	-999	-999	-999	-999	-999	14.7	524.3	0.908769	-999	-999	-999	-999
Ivancic_2009	44.988	12.843	10	-999	SJ101	2004-05-31	2004	5	3211	-999	-999	-999	-999	-999	-999	-999	20	90	1.15887	-999	-999	-999	-999
Ivancic_2009	44.988	12.843	10	-999	SJ101	2004-06-15	2004	6	688.677	-999	-999	-999	-999	-999	-999	-999	0	63.7	0.329312	-999	-999	-999	-999
Ivancic_2009	44.988	12.843	10	-999	SJ101	2004-07-27	2004	7	2500	-999	-999	-999	-999	-999	-999	-999	0	88.2	0.478988	-999	-999	-999	-999
Ivancic_2009	44.988	12.843	10	-999	SJ101	2004-09-02	2004	9	2119.94	-999	-999	-999	-999	-999	-999	-999	0	98	2.79094	-999	-999	-999	-999
Ivancic_2009	44.988	12.843	10	-999	SJ101	2004-10-22	2004	10	9.0028	-999	-999	-999	-999	-999	-999	-999	9.8	290.2	0.932351	-999	-999	-999	-999
Ivancic_2009	44.988	12.843	10	-999	SJ101	2004-11-17	2004	11	94	-999	-999	-999	-999	-999	-999	-999	30	279.3	3.01112	-999	-999	-999	-999
Ivancic_2009	44.988	12.843	10	-999	SJ101	2004-12-14	2004	12	20.0028	-999	-999	-999	-999	-999	-999	-999	9.8	637	1.09392	-999	-999	-999	-999
Ivancic_2009	45.041	13.325	5	-999	SJ107	2004-05-31	2004	5	2657	-999	-999	-999	-999	-999	-999	-999	10	110	1.04564	-999	-999	-999	-999
Ivancic_2009	45.041	13.325	5	-999	SJ107	2004-06-15	2004	6	587.402	-999	-999	-999	-999	-999	-999	-999	0	68.6	0.368233	-999	-999	-999	-999
Ivancic_2009	45.041	13.325	5	-999	SJ107	2004-07-27	2004	7	590	-999	-999	-999	-999	-999	-999	-999	0	49	0.251429	-999	-999	-999	-999
Ivancic_2009	45.041	13.325	5	-999	SJ107	2004-09-02	2004	9	715.122	-999	-999	-999	-999	-999	-999	-999	0	68.6	0.409824	-999	-999	-999	-999
Ivancic_2009	45.041	13.325	5	-999	SJ107	2004-10-22	2004	10	134.394	-999	-999	-999	-999	-999	-999	-999	4.9	249.9	1.4072	-999	-999	-999	-999
Ivancic_2009	45.041	13.325	5	-999	SJ107	2004-11-17	2004	11	28	-999	-999	-999	-999	-999	-999	-999	30	191.1	0.721275	-999	-999	-999	-999
Ivancic_2009	45.041	13.325	5	-999	SJ107	2004-12-14	2004	12	7.375	-999	-999	-999	-999	-999	-999	-999	0	637	0.402777	-999	-999	-999	-999
Ivancic_2009	45.007	13.007	5	-999	SJ103	2004-05-31	2004	5	3194	-999	-999	-999	-999	-999	-999	-999	0	80	1.08343	-999	-999	-999	-999
Ivancic_2009	45.022	13.164	5	-999	SJ105	2004-05-31	2004	5	4786	-999	-999	-999	-999	-999	-999	-999	0	120	1.17615	-999	-999	-999	-999
Ivancic_2009	45.007	13.007	5	-999	SJ103	2004-06-15	2004	6	939.922	-999	-999	-999	-999	-999	-999	-999	0	200.9	0.357948	-999	-999	-999	-999
Ivancic_2009	45.022	13.164	5	-999	SJ105	2004-06-15	2004	6	1159.71	-999	-999	-999	-999	-999	-999	-999	0	102.9	0.326131	-999	-999	-999	-999
Ivancic_2009	45.007	13.007	5	-999	SJ103	2004-07-27	2004	7	2130	-999	-999	-999	-999	-999	-999	-999	0	73.5	0.466257	-999	-999	-999	-999
Ivancic_2009	45.022	13.164	5	-999	SJ105	2004-07-27	2004	7	2050	-999	-999	-999	-999	-999	-999	-999	0	102.9	0.407378	-999	-999	-999	-999
Ivancic_2009	45.007	13.007	5	-999	SJ103	2004-09-02	2004	9	1206.74	-999	-999	-999	-999	-999	-999	-999	0	98	0.676687	-999	-999	-999	-999
Ivancic_2009	45.022	13.164	5	-999	SJ105	2004-09-02	2004	9	788.313	-999	-999	-999	-999	-999	-999	-999	4.9	44.1	0.511486	-999	-999	-999	-999
Ivancic_2009	45.007	13.007	5	-999	SJ103	2004-10-22	2004	10	87.5362	-999	-999	-999	-999	-999	-999	-999	0	289.1	0.616835	-999	-999	-999	-999
Ivancic_2009	45.022	13.164	5	-999	SJ105	2004-10-22	2004	10	109.346	-999	-999	-999	-999	-999	-999	-999	0	220.5	0.370732	-999	-999	-999	-999
Ivancic_2009	45.007	13.007	5	-999	SJ103	2004-11-17	2004	11	0	-999	-999	-999	-999	-999	-999	-999	58.8	264.6	0.621567	-999	-999	-999	-999
Ivancic_2009	45.022	13.164	5	-999	SJ105	2004-11-17	2004	11	45	-999	-999	-999	-999	-999	-999	-999	20	210.7	1.28582	-999	-999	-999	-999
Ivancic_2009	45.007	13.007	5	-999	SJ103	2004-12-14	2004	12	123.668	-999	-999	-999	-999	-999	-999	-999	14.7	548.8	1.41374	-999	-999	-999	-999
Ivancic_2009	45.022	13.164	5	-999	SJ105	2004-12-14	2004	12	49.2886	-999	-999	-999	-999	-999	-999	-999	14.7	401.8	0.377164	-999	-999	-999	-999
Ivancic_2009	45.061	13.595	5	-999	RV001	2004-05-31	2004	5	2769	-999	-999	-999	-999	-999	-999	-999	0	110	0.544307	-999	-999	-999	-999
Ivancic_2009	44.755	12.786	5	-999	SJ108	2004-05-31	2004	5	6583	-999	-999	-999	-999	-999	-999	-999	0	120	1.83186	-999	-999	-999	-999
Ivancic_2009	45.061	13.595	5	-999	RV001	2004-06-15	2004	6	465.661	-999	-999	-999	-999	-999	-999	-999	0	68.6	0.323982	-999	-999	-999	-999
Ivancic_2009	44.755	12.786	5	-999	SJ108	2004-06-15	2004	6	2627.31	-999	-999	-999	-999	-999	-999	-999	10	127.2	1.1168	-999	-999	-999	-999
Ivancic_2009	45.061	13.595	5	-999	RV001	2004-07-27	2004	7	417.5	-999	-999	-999	-999	-999	-999	-999	0	147	0.617433	-999	-999	-999	-999
Ivancic_2009	45.061	13.595	5	-999	RV001	2004-09-02	2004	9	425.473	-999	-999	-999	-999	-999	-999	-999	0	68.6	0.231916	-999	-999	-999	-999
Ivancic_2009	44.755	12.786	5	-999	SJ108	2004-09-02	2004	9	2172.51	-999	-999	-999	-999	-999	-999	-999	0	19.6	1.48204	-999	-999	-999	-999
Ivancic_2009	45.061	13.595	5	-999	RV001	2004-10-22	2004	10	16.4103	-999	-999	-999	-999	-999	-999	-999	0	235.2	0.418059	-999	-999	-999	-999
Ivancic_2009	44.755	12.786	5	-999	SJ108	2004-10-22	2004	10	139.593	-999	-999	-999	-999	-999	-999	-999	4.9	200.9	2.06663	-999	-999	-999	-999
Ivancic_2009	45.061	13.595	5	-999	RV001	2004-11-17	2004	11	55	-999	-999	-999	-999	-999	-999	-999	20	245	1.20906	-999	-999	-999	-999
Ivancic_2009	44.755	12.786	5	-999	SJ108	2004-11-17	2004	11	77	-999	-999	-999	-999	-999	-999	-999	20	230.3	1.25384	-999	-999	-999	-999
Ivancic_2009	45.061	13.595	5	-999	RV001	2004-12-14	2004	12	12.4569	-999	-999	-999	-999	-999	-999	-999	14.7	578.2	0.519177	-999	-999	-999	-999
Ivancic_2009	44.755	12.786	5	-999	SJ108	2004-12-14	2004	12	0	-999	-999	-999	-999	-999	-999	-999	58.8	264.6	0.621567	-999	-999	-999	-999
Ivancic_2009	44.988	12.843	5	-999	SJ101	2004-05-31	2004	5	4819	-999	-999	-999	-999	-999	-999	-999	0	110	1.14121	-999	-999	-999	-999
Ivancic_2009	44.988	12.843	5	-999	SJ101	2004-06-15	2004	6	694.915	-999	-999	-999	-999	-999	-999	-999	0	249.9	0.313404	-999	-999	-999	-999
Ivancic_2009	44.988	12.843	5	-999	SJ101	2004-07-27	2004	7	3270	-999	-999	-999	-999	-999	-999	-999	0	83.3	0.432839	-999	-999	-999	-999
Ivancic_2009	44.988	12.843	5	-999	SJ101	2004-09-02	2004	9	2271.27	-999	-999	-999	-999	-999	-999	-999	0	49	1.71554	-999	-999	-999	-999
Ivancic_2009	44.988	12.843	5	-999	SJ101	2004-10-22	2004	10	145.213	-999	-999	-999	-999	-999	-999	-999	0	269.5	1.88521	-999	-999	-999	-999
Ivancic_2009	44.988	12.843	5	-999	SJ101	2004-11-17	2004	11	107	-999	-999	-999	-999	-999	-999	-999	30	269.5	3.03634	-999	-999	-999	-999
Ivancic_2009	44.988	12.843	5	-999	SJ101	2004-12-14	2004	12	79.7394	-999	-999	-999	-999	-999	-999	-999	9.8	676.2	0.972559	-999	-999	-999	-999
Ivancic_2009	45.041	13.325	0	-999	SJ107	2004-05-31	2004	5	3806	-999	-999	-999	-999	-999	-999	-999	10	120	1.11249	-999	-999	-999	-999
Ivancic_2009	45.041	13.325	0	-999	SJ107	2004-06-15	2004	6	771.8	-999	-999	-999	-999	-999	-999	-999	0	190	0.39826	-999	-999	-999	-999
Ivancic_2009	45.041	13.325	0	-999	SJ107	2004-07-27	2004	7	410	-999	-999	-999	-999	-999	-999	-999	0	112.7	0.25302	-999	-999	-999	-999
Ivancic_2009	45.041	13.325	0	-999	SJ107	2004-09-02	2004	9	635.538	-999	-999	-999	-999	-999	-999	-999	0	142.1	0.385997	-999	-999	-999	-999
Ivancic_2009	45.041	13.325	0	-999	SJ107	2004-10-22	2004	10	133.523	-999	-999	-999	-999	-999	-999	-999	14.7	274.4	1.29993	-999	-999	-999	-999
Ivancic_2009	45.041	13.325	0	-999	SJ107	2004-11-17	2004	11	77	-999	-999	-999	-999	-999	-999	-999	20	230.3	1.25384	-999	-999	-999	-999
Ivancic_2009	45.041	13.325	0	-999	SJ107	2004-12-14	2004	12	23.2026	-999	-999	-999	-999	-999	-999	-999	0	548.8	0.435259	-999	-999	-999	-999
Ivancic_2009	45.007	13.007	0	-999	SJ103	2004-05-31	2004	5	4227	-999	-999	-999	-999	-999	-999	-999	20	110	1.15887	-999	-999	-999	-999
Ivancic_2009	45.022	13.164	0	-999	SJ105	2004-05-31	2004	5	4647	-999	-999	-999	-999	-999	-999	-999	0	110	1.1857	-999	-999	-999	-999
Ivancic_2009	45.007	13.007	0	-999	SJ103	2004-06-15	2004	6	750.135	-999	-999	-999	-999	-999	-999	-999	20	97.6	0.661807	-999	-999	-999	-999
Ivancic_2009	45.022	13.164	0	-999	SJ105	2004-06-15	2004	6	962.133	-999	-999	-999	-999	-999	-999	-999	0	132.3	0.380221	-999	-999	-999	-999
Ivancic_2009	45.007	13.007	0	-999	SJ103	2004-07-27	2004	7	2490	-999	-999	-999	-999	-999	-999	-999	0	58.7	0.428065	-999	-999	-999	-999
Ivancic_2009	45.022	13.164	0	-999	SJ105	2004-07-27	2004	7	3050	-999	-999	-999	-999	-999	-999	-999	0	98	0.380326	-999	-999	-999	-999
Ivancic_2009	45.007	13.007	0	-999	SJ103	2004-09-02	2004	9	1338	-999	-999	-999	-999	-999	-999	-999	4.9	44.1	0.892718	-999	-999	-999	-999
Ivancic_2009	45.022	13.164	0	-999	SJ105	2004-09-02	2004	9	679.2	-999	-999	-999	-999	-999	-999	-999	49	50	0.470186	-999	-999	-999	-999
Ivancic_2009	45.007	13.007	0	-999	SJ103	2004-10-22	2004	10	171.933	-999	-999	-999	-999	-999	-999	-999	4.9	196	1.39143	-999	-999	-999	-999
Ivancic_2009	45.022	13.164	0	-999	SJ105	2004-10-22	2004	10	139.216	-999	-999	-999	-999	-999	-999	-999	4.9	245	0.695619	-999	-999	-999	-999
Ivancic_2009	45.007	13.007	0	-999	SJ103	2004-11-17	2004	11	44	-999	-999	-999	-999	-999	-999	-999	30	225.4	0.770853	-999	-999	-999	-999
Ivancic_2009	45.022	13.164	0	-999	SJ105	2004-11-17	2004	11	38	-999	-999	-999	-999	-999	-999	-999	20	210.7	1.23624	-999	-999	-999	-999
Ivancic_2009	45.007	13.007	0	-999	SJ103	2004-12-14	2004	12	105.897	-999	-999	-999	-999	-999	-999	-999	24.5	563.5	1.48262	-999	-999	-999	-999
Ivancic_2009	45.022	13.164	0	-999	SJ105	2004-12-14	2004	12	44.583	-999	-999	-999	-999	-999	-999	-999	24.5	436.1	0.429186	-999	-999	-999	-999
Ivancic_2009	45.061	13.595	0	-999	RV001	2004-05-31	2004	5	1431	-999	-999	-999	-999	-999	-999	-999	10	120	0.647757	-999	-999	-999	-999
Ivancic_2009	44.755	12.786	0	-999	SJ108	2004-05-31	2004	5	5547	-999	-999	-999	-999	-999	-999	-999	10	120	1.57563	-999	-999	-999	-999
Ivancic_2009	45.061	13.595	0	-999	RV001	2004-06-15	2004	6	562.394	-999	-999	-999	-999	-999	-999	-999	0	102.9	0.297115	-999	-999	-999	-999
Ivancic_2009	44.755	12.786	0	-999	SJ108	2004-06-15	2004	6	2646.62	-999	-999	-999	-999	-999	-999	-999	10	137	1.29339	-999	-999	-999	-999
Ivancic_2009	45.061	13.595	0	-999	RV001	2004-07-27	2004	7	500	-999	-999	-999	-999	-999	-999	-999	0	83.3	0.272116	-999	-999	-999	-999
Ivancic_2009	45.061	13.595	0	-999	RV001	2004-09-02	2004	9	598.78	-999	-999	-999	-999	-999	-999	-999	0	132.3	0.219208	-999	-999	-999	-999
Ivancic_2009	44.755	12.786	0	-999	SJ108	2004-09-02	2004	9	2061.02	-999	-999	-999	-999	-999	-999	-999	9.8	140	1.68695	-999	-999	-999	-999
Ivancic_2009	45.061	13.595	0	-999	RV001	2004-10-22	2004	10	119.734	-999	-999	-999	-999	-999	-999	-999	0	284.2	0.350223	-999	-999	-999	-999
Ivancic_2009	44.755	12.786	0	-999	SJ108	2004-10-22	2004	10	122.545	-999	-999	-999	-999	-999	-999	-999	49	230.3	4.43616	-999	-999	-999	-999
Ivancic_2009	45.061	13.595	0	-999	RV001	2004-11-17	2004	11	60	-999	-999	-999	-999	-999	-999	-999	10	210.7	1.23784	-999	-999	-999	-999
Ivancic_2009	44.755	12.786	0	-999	SJ108	2004-11-17	2004	11	100	-999	-999	-999	-999	-999	-999	-999	40	220.5	1.74361	-999	-999	-999	-999
Ivancic_2009	45.061	13.595	0	-999	RV001	2004-12-14	2004	12	14.9638	-999	-999	-999	-999	-999	-999	-999	14.7	558.6	0.50796	-999	-999	-999	-999
Ivancic_2009	44.755	12.786	0	-999	SJ108	2004-12-14	2004	12	28.7942	-999	-999	-999	-999	-999	-999	-999	127.4	455.7	0.931529	-999	-999	-999	-999
Ivancic_2009	44.988	12.843	0	-999	SJ101	2004-05-31	2004	5	4766	-999	-999	-999	-999	-999	-999	-999	10	140	1.25036	-999	-999	-999	-999
Ivancic_2009	44.988	12.843	0	-999	SJ101	2004-06-15	2004	6	716.778	-999	-999	-999	-999	-999	-999	-999	10	176.2	0.536127	-999	-999	-999	-999
Ivancic_2009	44.988	12.843	0	-999	SJ101	2004-07-27	2004	7	3030	-999	-999	-999	-999	-999	-999	-999	0	83.3	0.399422	-999	-999	-999	-999
Ivancic_2009	44.988	12.843	0	-999	SJ101	2004-09-02	2004	9	1954.6	-999	-999	-999	-999	-999	-999	-999	0	147	1.58847	-999	-999	-999	-999
Ivancic_2009	44.988	12.843	0	-999	SJ101	2004-10-22	2004	10	399.333	-999	-999	-999	-999	-999	-999	-999	19.6	235.2	3.84772	-999	-999	-999	-999
Ivancic_2009	44.988	12.843	0	-999	SJ101	2004-11-17	2004	11	128	-999	-999	-999	-999	-999	-999	-999	50	269.5	2.67375	-999	-999	-999	-999
Ivancic_2009	44.988	12.843	0	-999	SJ101	2004-12-14	2004	12	49.0773	-999	-999	-999	-999	-999	-999	-999	39.2	529.2	1.1054	-999	-999	-999	-999
Ivancic_2010	45.041	13.325	35	-999	SJ107	2006-03-15	2006	3	18.0942	-999	-999	-999	-999	-999	-999	-999	14.7	485.1	0.341109	-999	-999	-999	-999
Ivancic_2010	45.041	13.325	35	-999	SJ107	2006-04-26	2006	4	69.7972	-999	-999	-999	-999	-999	-999	-999	4.9	117.6	0.185336	-999	-999	-999	-999
Ivancic_2010	45.041	13.325	35	-999	SJ107	2006-05-15	2006	5	112.61	-999	-999	-999	-999	-999	-999	-999	24.5	93.1	0.219345	-999	-999	-999	-999
Ivancic_2010	45.041	13.325	35	-999	SJ107	2006-07-20	2006	7	100.804	-999	-999	-999	-999	-999	-999	-999	117.6	120	0.415987	-999	-999	-999	-999
Ivancic_2010	45.041	13.325	35	-999	SJ107	2006-09-21	2006	9	71.8001	-999	-999	-999	-999	-999	-999	-999	11	347.9	0.573233	-999	-999	-999	-999
Ivancic_2010	45.041	13.325	35	-999	SJ107	2006-10-17	2006	10	102.913	-999	-999	-999	-999	-999	-999	-999	171.5	333.2	0.246573	-999	-999	-999	-999
Ivancic_2010	45.022	13.164	35	-999	SJ105	2006-03-15	2006	3	33.2402	-999	-999	-999	-999	-999	-999	-999	9.8	445.9	0.362972	-999	-999	-999	-999
Ivancic_2010	45.022	13.164	35	-999	SJ105	2006-04-26	2006	4	136.316	-999	-999	-999	-999	-999	-999	-999	4.9	137.2	0.571986	-999	-999	-999	-999
Ivancic_2010	45.022	13.164	35	-999	SJ105	2006-07-20	2006	7	51.9231	-999	-999	-999	-999	-999	-999	-999	24.5	90	0.728875	-999	-999	-999	-999
Ivancic_2010	45.007	13.007	31	-999	SJ103	2006-03-15	2006	3	55.1443	-999	-999	-999	-999	-999	-999	-999	88.2	441	0.515855	-999	-999	-999	-999
Ivancic_2010	45.007	13.007	31	-999	SJ103	2006-04-26	2006	4	41.9649	-999	-999	-999	-999	-999	-999	-999	24.5	98	0.600745	-999	-999	-999	-999
Ivancic_2010	45.007	13.007	31	-999	SJ103	2006-05-15	2006	5	30.871	-999	-999	-999	-999	-999	-999	-999	9.8	127.4	0.942734	-999	-999	-999	-999
Ivancic_2010	45.007	13.007	31	-999	SJ103	2006-06-12	2006	6	51.4576	-999	-999	-999	-999	-999	-999	-999	9.8	176.4	0.461687	-999	-999	-999	-999
Ivancic_2010	45.007	13.007	31	-999	SJ103	2006-07-20	2006	7	140	-999	-999	-999	-999	-999	-999	-999	83.3	160	0.897313	-999	-999	-999	-999
Ivancic_2010	45.007	13.007	31	-999	SJ103	2006-09-21	2006	9	140	-999	-999	-999	-999	-999	-999	-999	83.3	160	0.897313	-999	-999	-999	-999
Ivancic_2010	45.007	13.007	31	-999	SJ103	2006-10-17	2006	10	87.2308	-999	-999	-999	-999	-999	-999	-999	205.8	352.8	0.440072	-999	-999	-999	-999
Ivancic_2010	44.755	12.786	30	-999	SJ108	2006-03-15	2006	3	56.663	-999	-999	-999	-999	-999	-999	-999	29.4	499.8	0.498911	-999	-999	-999	-999
Ivancic_2010	44.755	12.786	30	-999	SJ108	2006-04-26	2006	4	63.3093	-999	-999	-999	-999	-999	-999	-999	34.3	107.8	0.505247	-999	-999	-999	-999
Ivancic_2010	44.755	12.786	30	-999	SJ108	2006-05-15	2006	5	110.2	105.921	-999	0	4	-999	-999	-999	78.4	102.9	0.575096	-999	-999	-999	-999
Ivancic_2010	44.755	12.786	30	-999	SJ108	2006-06-12	2006	6	188.669	123.087	-999	23.8811	59.731	-999	-999	-999	19.6	215.6	0.809686	-999	-999	-999	-999
Ivancic_2010	44.755	12.786	30	-999	SJ108	2006-07-20	2006	7	157.046	-999	-999	-999	-999	-999	-999	-999	83.3	290	0.942789	-999	-999	-999	-999
Ivancic_2010	44.755	12.786	30	-999	SJ108	2006-09-21	2006	9	59.2131	84	-999	35	0	-999	-999	-999	2	352.8	0.341665	-999	-999	-999	-999
Ivancic_2010	44.755	12.786	30	-999	SJ108	2006-10-17	2006	10	54.4737	53.7007	-999	54.9463	-999	-999	-999	-999	220.5	181.3	0.465645	-999	-999	-999	-999
Ivancic_2010	44.988	12.843	30	-999	SJ101	2006-03-15	2006	3	63.3196	-999	-999	-999	-999	-999	-999	-999	29.4	632.1	0.635201	-999	-999	-999	-999
Ivancic_2010	44.988	12.843	30	-999	SJ101	2006-04-26	2006	4	242.951	-999	-999	-999	-999	-999	-999	-999	19.6	78.4	0.726594	-999	-999	-999	-999
Ivancic_2010	44.988	12.843	30	-999	SJ101	2006-05-15	2006	5	201.926	109.556	-999	49.1237	43	-999	-999	-999	19.6	220.5	0.944338	-999	-999	-999	-999
Ivancic_2010	44.988	12.843	30	-999	SJ101	2006-06-12	2006	6	157.647	0	-999	18.6729	139.247	-999	-999	-999	4.9	254.8	0.640249	-999	-999	-999	-999
Ivancic_2010	44.988	12.843	30	-999	SJ101	2006-07-20	2006	7	37.1712	-999	-999	-999	-999	-999	-999	-999	4.9	230	0.493758	-999	-999	-999	-999
Ivancic_2010	44.988	12.843	30	-999	SJ101	2006-09-21	2006	9	150.857	115.165	-999	0	42.5805	-999	-999	-999	22	357.7	0.673884	-999	-999	-999	-999
Ivancic_2010	44.988	12.843	30	-999	SJ101	2006-10-17	2006	10	8.00143	8	-999	7.35802	-999	-999	-999	-999	230.3	328.3	0.389335	-999	-999	-999	-999
Ivancic_2010	45.061	13.595	27	-999	RV001	2006-03-15	2006	3	29.8242	-999	-999	-999	-999	-999	-999	-999	0	504.7	0.340821	-999	-999	-999	-999
Ivancic_2010	45.061	13.595	27	-999	RV001	2006-04-26	2006	4	48.6296	-999	-999	-999	-999	-999	-999	-999	9.8	112.7	0.272436	-999	-999	-999	-999
Ivancic_2010	45.022	13.164	24	-999	SJ105	2006-07-20	2006	7	96.4115	-999	-999	-999	-999	-999	-999	-999	39.2	90	0	-999	-999	-999	-999
Ivancic_2010	44.755	12.786	24	-999	SJ108	2006-09-21	2006	9	369.851	46.3077	-999	111.192	212.351	-999	-999	-999	23	230.3	0	-999	-999	-999	-999
Ivancic_2010	44.988	12.843	24	-999	SJ101	2006-09-21	2006	9	150.857	93.8824	-999	84.2965	16.1741	-999	-999	-999	22	357.7	0.673884	-999	-999	-999	-999
Ivancic_2010	44.755	12.786	23	-999	SJ108	2006-06-12	2006	6	266.768	120.194	-999	-999	146.575	-999	-999	-999	0	142.1	0.19202	-999	-999	-999	-999
Ivancic_2010	45.007	13.007	21	-999	SJ103	2006-07-20	2006	7	406.364	-999	-999	-999	-999	-999	-999	-999	34.3	190	0	-999	-999	-999	-999
Ivancic_2010	45.007	13.007	20	-999	SJ103	2006-06-12	2006	6	97.8545	-999	-999	-999	-999	-999	-999	-999	30	117	0.107781	-999	-999	-999	-999
Ivancic_2010	44.988	12.843	20	-999	SJ101	2006-06-12	2006	6	193.098	17.6651	-999	58.5231	116.91	-999	-999	-999	4.9	176.4	0.106172	-999	-999	-999	-999
Ivancic_2010	45.041	13.325	10	-999	SJ107	2006-03-15	2006	3	24.6293	-999	-999	-999	-999	-999	-999	-999	0	490	0.318793	-999	-999	-999	-999
Ivancic_2010	45.041	13.325	10	-999	SJ107	2006-04-26	2006	4	84.3458	-999	-999	-999	-999	-999	-999	-999	14.7	127.4	0.0942659	-999	-999	-999	-999
Ivancic_2010	45.041	13.325	10	-999	SJ107	2006-05-15	2006	5	124.286	-999	-999	-999	-999	-999	-999	-999	29.4	63.7	0.187324	-999	-999	-999	-999
Ivancic_2010	45.041	13.325	10	-999	SJ107	2006-07-20	2006	7	271.25	-999	-999	-999	-999	-999	-999	-999	83.3	156.8	0.0854118	-999	-999	-999	-999
Ivancic_2010	45.041	13.325	10	-999	SJ107	2006-09-21	2006	9	331.935	-999	-999	-999	-999	-999	-999	-999	1	298.9	0.273267	-999	-999	-999	-999
Ivancic_2010	45.041	13.325	10	-999	SJ107	2006-10-17	2006	10	342.857	-999	-999	-999	-999	-999	-999	-999	0	318.5	0.675792	-999	-999	-999	-999
Ivancic_2010	45.007	13.007	10	-999	SJ103	2006-03-15	2006	3	64.3754	-999	-999	-999	-999	-999	-999	-999	49	450.8	0.48039	-999	-999	-999	-999
Ivancic_2010	45.022	13.164	10	-999	SJ105	2006-03-15	2006	3	23.2975	-999	-999	-999	-999	-999	-999	-999	19.6	504.7	0.327948	-999	-999	-999	-999
Ivancic_2010	45.007	13.007	10	-999	SJ103	2006-04-26	2006	4	83.3599	-999	-999	-999	-999	-999	-999	-999	39.2	176.4	0.0910704	-999	-999	-999	-999
Ivancic_2010	45.022	13.164	10	-999	SJ105	2006-04-26	2006	4	136.316	-999	-999	-999	-999	-999	-999	-999	4.9	137.2	0.571986	-999	-999	-999	-999
Ivancic_2010	45.007	13.007	10	-999	SJ103	2006-05-15	2006	5	123.484	-999	-999	-999	-999	-999	-999	-999	14.7	147	0.193998	-999	-999	-999	-999
Ivancic_2010	45.007	13.007	10	-999	SJ103	2006-06-12	2006	6	229.099	-999	-999	-999	-999	-999	-999	-999	24.5	191.1	0.09652	-999	-999	-999	-999
Ivancic_2010	45.007	13.007	10	-999	SJ103	2006-07-20	2006	7	433.621	-999	-999	-999	-999	-999	-999	-999	0	180	0.125563	-999	-999	-999	-999
Ivancic_2010	45.022	13.164	10	-999	SJ105	2006-07-20	2006	7	352.232	-999	-999	-999	-999	-999	-999	-999	34.3	140	0.0811563	-999	-999	-999	-999
Ivancic_2010	45.007	13.007	10	-999	SJ103	2006-09-21	2006	9	305.455	-999	-999	-999	-999	-999	-999	-999	1	362.6	0.429706	-999	-999	-999	-999
Ivancic_2010	45.007	13.007	10	-999	SJ103	2006-10-17	2006	10	270	-999	-999	-999	-999	-999	-999	-999	0	93	0.350091	-999	-999	-999	-999
Ivancic_2010	45.061	13.595	10	-999	RV001	2006-03-15	2006	3	12.9911	-999	-999	-999	-999	-999	-999	-999	0	465.5	0.32946	-999	-999	-999	-999
Ivancic_2010	44.755	12.786	10	-999	SJ108	2006-03-15	2006	3	77.3126	-999	-999	-999	-999	-999	-999	-999	24.5	529.2	0.535572	-999	-999	-999	-999
Ivancic_2010	45.061	13.595	10	-999	RV001	2006-04-26	2006	4	49.9515	-999	-999	-999	-999	-999	-999	-999	19.6	127.4	0.21279	-999	-999	-999	-999
Ivancic_2010	44.755	12.786	10	-999	SJ108	2006-04-26	2006	4	527.985	-999	-999	-999	-999	-999	-999	-999	24.5	122.5	0.566198	-999	-999	-999	-999
Ivancic_2010	44.755	12.786	10	-999	SJ108	2006-05-15	2006	5	314.985	92.2981	-999	69.0576	154	-999	-999	-999	34.3	83.3	0.339242	-999	-999	-999	-999
Ivancic_2010	44.755	12.786	10	-999	SJ108	2006-06-12	2006	6	295.865	68.6471	-999	190.875	36.343	-999	-999	-999	0	151.9	0.144015	-999	-999	-999	-999
Ivancic_2010	44.755	12.786	10	-999	SJ108	2006-07-20	2006	7	535.075	-999	-999	-999	-999	-999	-999	-999	254.8	190	0.137424	-999	-999	-999	-999
Ivancic_2010	44.755	12.786	10	-999	SJ108	2006-09-21	2006	9	371.429	40.32	-999	199.234	131.874	-999	-999	-999	6	264.6	0.599882	-999	-999	-999	-999
Ivancic_2010	44.755	12.786	10	-999	SJ108	2006-10-17	2006	10	351.421	32.0533	-999	314.447	4.92121	-999	-999	-999	9.8	357.7	0.534168	-999	-999	-999	-999
Ivancic_2010	44.988	12.843	10	-999	SJ101	2006-03-15	2006	3	74.288	-999	-999	-999	-999	-999	-999	-999	29.4	352.8	0.636793	-999	-999	-999	-999
Ivancic_2010	44.988	12.843	10	-999	SJ101	2006-04-26	2006	4	259.005	-999	-999	-999	-999	-999	-999	-999	4.9	98	0.23899	-999	-999	-999	-999
Ivancic_2010	44.988	12.843	10	-999	SJ101	2006-05-15	2006	5	242.825	99.7544	-999	0	143	-999	-999	-999	24.5	83.3	0.387996	-999	-999	-999	-999
Ivancic_2010	44.988	12.843	10	-999	SJ101	2006-06-12	2006	6	305.822	21.0508	-999	55.0871	229.684	-999	-999	-999	4.9	132.3	0.123867	-999	-999	-999	-999
Ivancic_2010	44.988	12.843	10	-999	SJ101	2006-07-20	2006	7	654.555	-999	-999	-999	-999	-999	-999	-999	0	230	0.133113	-999	-999	-999	-999
Ivancic_2010	44.988	12.843	10	-999	SJ101	2006-09-21	2006	9	348	55.2364	-999	202.428	90.3354	-999	-999	-999	3	254.8	0.461327	-999	-999	-999	-999
Ivancic_2010	44.988	12.843	10	-999	SJ101	2006-10-17	2006	10	20	0	-999	18.1963	1.80367	-999	-999	-999	0	88.2	0.56651	-999	-999	-999	-999
Ivancic_2010	45.007	13.007	5	-999	SJ103	2006-07-20	2006	7	470.657	-999	-999	-999	-999	-999	-999	-999	49	190	0.166906	-999	-999	-999	-999
Ivancic_2010	45.022	13.164	5	-999	SJ105	2006-07-20	2006	7	378.524	-999	-999	-999	-999	-999	-999	-999	39.2	120	0.0872813	-999	-999	-999	-999
Ivancic_2010	44.988	12.843	5	-999	SJ101	2006-07-20	2006	7	531.606	-999	-999	-999	-999	-999	-999	-999	58.8	200	0.109896	-999	-999	-999	-999
Ivancic_2010	45.041	13.325	0	-999	SJ107	2006-03-15	2006	3	20.7487	-999	-999	-999	-999	-999	-999	-999	0	465.5	0.288508	-999	-999	-999	-999
Ivancic_2010	45.041	13.325	0	-999	SJ107	2006-04-26	2006	4	158.278	-999	-999	-999	-999	-999	-999	-999	44.1	53.9	0.148589	-999	-999	-999	-999
Ivancic_2010	45.041	13.325	0	-999	SJ107	2006-05-15	2006	5	270.467	-999	-999	-999	-999	-999	-999	-999	14.7	117.6	0.171313	-999	-999	-999	-999
Ivancic_2010	45.041	13.325	0	-999	SJ107	2006-07-20	2006	7	502.381	-999	-999	-999	-999	-999	-999	-999	132.3	210.7	0.101229	-999	-999	-999	-999
Ivancic_2010	45.041	13.325	0	-999	SJ107	2006-09-21	2006	9	131.25	-999	-999	-999	-999	-999	-999	-999	0	308.7	0.260703	-999	-999	-999	-999
Ivancic_2010	45.041	13.325	0	-999	SJ107	2006-10-17	2006	10	365.538	-999	-999	-999	-999	-999	-999	-999	9.8	318.5	0.645351	-999	-999	-999	-999
Ivancic_2010	45.007	13.007	0	-999	SJ103	2006-03-15	2006	3	65.844	-999	-999	-999	-999	-999	-999	-999	34.3	426.3	0.420744	-999	-999	-999	-999
Ivancic_2010	45.022	13.164	0	-999	SJ105	2006-03-15	2006	3	13.3279	-999	-999	-999	-999	-999	-999	-999	4.9	553.7	0.297701	-999	-999	-999	-999
Ivancic_2010	45.007	13.007	0	-999	SJ103	2006-04-26	2006	4	344.037	-999	-999	-999	-999	-999	-999	-999	73.5	127.4	1.15356	-999	-999	-999	-999
Ivancic_2010	45.022	13.164	0	-999	SJ105	2006-04-26	2006	4	582.87	-999	-999	-999	-999	-999	-999	-999	9.8	117.6	0.92029	-999	-999	-999	-999
Ivancic_2010	45.007	13.007	0	-999	SJ103	2006-05-15	2006	5	224.491	-999	-999	-999	-999	-999	-999	-999	9.8	112.7	0.198808	-999	-999	-999	-999
Ivancic_2010	45.007	13.007	0	-999	SJ103	2006-06-12	2006	6	288.545	-999	-999	-999	-999	-999	-999	-999	9.8	147	0.0707813	-999	-999	-999	-999
Ivancic_2010	45.007	13.007	0	-999	SJ103	2006-07-20	2006	7	403.75	-999	-999	-999	-999	-999	-999	-999	4.9	180	0.197531	-999	-999	-999	-999
Ivancic_2010	45.022	13.164	0	-999	SJ105	2006-07-20	2006	7	627.857	-999	-999	-999	-999	-999	-999	-999	78.4	120	0.156188	-999	-999	-999	-999
Ivancic_2010	45.007	13.007	0	-999	SJ103	2006-09-21	2006	9	236.579	-999	-999	-999	-999	-999	-999	-999	1	338.1	0.379885	-999	-999	-999	-999
Ivancic_2010	45.007	13.007	0	-999	SJ103	2006-10-17	2006	10	226.324	-999	-999	-999	-999	-999	-999	-999	49	284.2	0.518376	-999	-999	-999	-999
Ivancic_2010	45.061	13.595	0	-999	RV001	2006-03-15	2006	3	19.8843	-999	-999	-999	-999	-999	-999	-999	39.2	460.6	0.324591	-999	-999	-999	-999
Ivancic_2010	44.755	12.786	0	-999	SJ108	2006-03-15	2006	3	64.8902	-999	-999	-999	-999	-999	-999	-999	14.7	583.1	0.526009	-999	-999	-999	-999
Ivancic_2010	45.061	13.595	0	-999	RV001	2006-04-26	2006	4	73.4692	-999	-999	-999	-999	-999	-999	-999	24.5	127.4	0.2676	-999	-999	-999	-999
Ivancic_2010	44.755	12.786	0	-999	SJ108	2006-04-26	2006	4	2585.14	-999	-999	-999	-999	-999	-999	-999	44.1	147	3.17744	-999	-999	-999	-999
Ivancic_2010	44.755	12.786	0	-999	SJ108	2006-05-15	2006	5	4643.1	76.6995	-999	187.672	4379	-999	-999	-999	29.4	181.3	7.83165	-999	-999	-999	-999
Ivancic_2010	44.755	12.786	0	-999	SJ108	2006-06-12	2006	6	705.632	4.45161	-999	311.194	389.986	-999	-999	-999	0	171.5	0.609665	-999	-999	-999	-999
Ivancic_2010	44.755	12.786	0	-999	SJ108	2006-07-20	2006	7	465.487	-999	-999	-999	-999	-999	-999	-999	78.4	110	0.238094	-999	-999	-999	-999
Ivancic_2010	44.755	12.786	0	-999	SJ108	2006-09-21	2006	9	3102.92	35.023	-999	947.098	2120.8	-999	-999	-999	22	534.1	13.6215	-999	-999	-999	-999
Ivancic_2010	44.755	12.786	0	-999	SJ108	2006-10-17	2006	10	395.493	82.663	-999	256.141	56.6891	-999	-999	-999	49	328.3	0.722607	-999	-999	-999	-999
Ivancic_2010	44.988	12.843	0	-999	SJ101	2006-03-15	2006	3	81.4053	-999	-999	-999	-999	-999	-999	-999	44.1	573.3	0.877182	-999	-999	-999	-999
Ivancic_2010	44.988	12.843	0	-999	SJ101	2006-04-26	2006	4	400.087	-999	-999	-999	-999	-999	-999	-999	19.6	102.9	0.803584	-999	-999	-999	-999
Ivancic_2010	44.988	12.843	0	-999	SJ101	2006-05-15	2006	5	2044.44	42.0968	-999	100.879	1901	-999	-999	-999	24.5	196	2.08748	-999	-999	-999	-999
Ivancic_2010	44.988	12.843	0	-999	SJ101	2006-06-12	2006	6	458.647	0	-999	140	318.647	-999	-999	-999	9.8	200.9	0.176953	-999	-999	-999	-999
Ivancic_2010	44.988	12.843	0	-999	SJ101	2006-07-20	2006	7	461.842	-999	-999	-999	-999	-999	-999	-999	34.3	190	0.179548	-999	-999	-999	-999
Ivancic_2010	44.988	12.843	0	-999	SJ101	2006-09-21	2006	9	530.25	0	-999	419.214	111.036	-999	-999	-999	9	284.2	1.62173	-999	-999	-999	-999
Ivancic_2010	44.988	12.843	0	-999	SJ101	2006-10-17	2006	10	255.6	10.8	-999	122.351	122.449	-999	-999	-999	34.3	357.7	2.38273	-999	-999	-999	-999
Ivancic_2016	44.988	12.843	30	-999	SJ101	2013-03-22	2013	3	6.96402	0	-999	0.42	6.54402	-999	-999	-999	80.64	564.48	0.30983	-999	-999	-999	-999
Ivancic_2016	44.988	12.843	30	-999	SJ101	2013-04-18	2013	4	131.671	26.2418	-999	10.7989	94.6299	-999	-999	-999	0	241.92	0.864805	-999	-999	-999	-999
Ivancic_2016	44.988	12.843	30	-999	SJ101	2013-05-14	2013	5	59.831	22.914	-999	3.03147	33.8855	-999	-999	-999	90.72	473.76	0.381275	-999	-999	-999	-999
Ivancic_2016	44.988	12.843	30	-999	SJ101	2013-07-09	2013	7	120.796	45.956	-999	25.9173	48.9224	-999	-999	-999	50.4	226.8	0.790545	-999	-999	-999	-999
Ivancic_2016	44.988	12.843	30	-999	SJ101	2013-08-30	2013	8	67.6929	10.3054	-999	15.5457	41.8418	-999	-999	-999	45.36	297.36	1.7376	-999	-999	-999	-999
Ivancic_2016	44.988	12.843	30	-999	SJ101	2013-09-20	2013	9	39.06	7.99185	-999	5.83227	25.2359	-999	-999	-999	70.56	332.64	1.07252	-999	-999	-999	-999
Ivancic_2016	44.988	12.843	30	-999	SJ101	2013-10-14	2013	10	16.59	6.79412	-999	1.23529	8.56059	-999	-999	-999	156.24	166.32	0.214066	-999	-999	-999	-999
Ivancic_2016	45.061	13.595	27	-999	RV001	2013-03-22	2013	3	14.7241	0.485549	-999	1.69942	12.5392	-999	-999	-999	0	544.32	0.328995	-999	-999	-999	-999
Ivancic_2016	45.061	13.595	27	-999	RV001	2013-04-18	2013	4	33.7229	6.59627	-999	8.64492	18.4817	-999	-999	-999	25.2	216.72	0.380101	-999	-999	-999	-999
Ivancic_2016	45.061	13.595	27	-999	RV001	2013-05-14	2013	5	186.113	50.2492	-999	6.02492	129.839	-999	-999	-999	20.16	524.16	0.51223	-999	-999	-999	-999
Ivancic_2016	45.061	13.595	27	-999	RV001	2013-07-09	2013	7	274.56	85.8333	-999	48.7222	140.005	-999	-999	-999	20.16	272.16	0.722273	-999	-999	-999	-999
Ivancic_2016	45.061	13.595	27	-999	RV001	2013-08-30	2013	8	44.7406	10.2316	-999	20.6446	13.8644	-999	-999	-999	30.24	241.92	0.61966	-999	-999	-999	-999
Ivancic_2016	45.061	13.595	27	-999	RV001	2013-09-20	2013	9	114.113	2.05714	-999	5.65714	106.399	-999	-999	-999	5.04	126	0.620176	-999	-999	-999	-999
Ivancic_2016	45.061	13.595	27	-999	RV001	2013-10-14	2013	10	31.7944	4.64348	-999	4.79689	22.354	-999	-999	-999	0	232.96	0.353245	-999	-999	-999	-999
Ivancic_2016	45.061	13.595	27	-999	RV001	2013-11-29	2013	11	34.8511	28.5158	-999	4.64211	1.69317	-999	-999	-999	15.12	246.96	0.754651	-999	-999	-999	-999
Ivancic_2016	45.061	13.595	20	-999	RV001	2013-05-14	2013	5	228.094	28.1455	-999	43.4225	156.526	-999	-999	-999	10.08	504	0.432444	-999	-999	-999	-999
Ivancic_2016	45.061	13.595	20	-999	RV001	2013-07-09	2013	7	178.767	37.1739	-999	9.35749	132.236	-999	-999	-999	0	191.52	0.423456	-999	-999	-999	-999
Ivancic_2016	45.061	13.595	20	-999	RV001	2013-08-30	2013	8	84.0306	0	-999	60.3367	23.6939	-999	-999	-999	5.04	166.32	0.661183	-999	-999	-999	-999
Ivancic_2016	45.061	13.595	20	-999	RV001	2013-09-20	2013	9	72.4909	5.02703	-999	17.8378	49.626	-999	-999	-999	10.08	120.96	0.634562	-999	-999	-999	-999
Ivancic_2016	45.061	13.595	20	-999	RV001	2013-10-14	2013	10	150.287	8.14655	-999	11.7672	130.373	-999	-999	-999	0	131.04	0.469927	-999	-999	-999	-999
Ivancic_2016	45.061	13.595	20	-999	RV001	2013-11-29	2013	11	58.5	26.0909	-999	15.9091	16.5	-999	-999	-999	25.2	226.8	0.753052	-999	-999	-999	-999
Ivancic_2016	44.988	12.843	20	-999	SJ101	2013-05-14	2013	5	114.797	39.3191	-999	24.9666	50.5115	-999	-999	-999	10.08	483.84	0.381275	-999	-999	-999	-999
Ivancic_2016	44.988	12.843	20	-999	SJ101	2013-08-30	2013	8	115.731	22.1919	-999	21.4095	72.1293	-999	-999	-999	30.24	221.76	0.80971	-999	-999	-999	-999
Ivancic_2016	44.988	12.843	20	-999	SJ101	2013-09-20	2013	9	47.7817	5.0109	-999	2.75757	40.0132	-999	-999	-999	35.28	277.2	1.15404	-999	-999	-999	-999
Ivancic_2016	44.988	12.843	20	-999	SJ101	2013-10-14	2013	10	17.8125	9.5625	-999	0	13.3125	-999	-999	-999	60.48	372.96	0.231638	-999	-999	-999	-999
Ivancic_2016	44.988	12.843	20	-999	SJ101	2013-11-29	2013	11	10.0608	1.43182	-999	7.91039	2.87452	-999	-999	-999	55.44	176.4	1.38867	-999	-999	-999	-999
Ivancic_2016	45.061	13.595	10	-999	RV001	2013-03-22	2013	3	9.28177	0.235955	-999	2.35428	6.69154	-999	-999	-999	5.04	448.56	0.196439	-999	-999	-999	-999
Ivancic_2016	45.061	13.595	10	-999	RV001	2013-04-18	2013	4	29.3023	0.847059	-999	10.4824	16.0892	-999	-999	-999	5.04	236.88	0.2715	-999	-999	-999	-999
Ivancic_2016	45.061	13.595	10	-999	RV001	2013-05-14	2013	5	344.88	37.9189	-999	25.8971	281.064	-999	-999	-999	0	423.36	0.327125	-999	-999	-999	-999
Ivancic_2016	45.061	13.595	10	-999	RV001	2013-07-09	2013	7	238.696	29.4267	-999	55.0862	154.183	-999	-999	-999	0	252	0.162991	-999	-999	-999	-999
Ivancic_2016	45.061	13.595	10	-999	RV001	2013-08-30	2013	8	100.66	0	-999	16.4571	84.2031	-999	-999	-999	0	221.76	0.249142	-999	-999	-999	-999
Ivancic_2016	45.061	13.595	10	-999	RV001	2013-09-20	2013	9	149.912	5.55566	-999	50.0163	94.3403	-999	-999	-999	0	231.84	0.313285	-999	-999	-999	-999
Ivancic_2016	45.061	13.595	10	-999	RV001	2013-10-14	2013	10	138.775	10.1557	-999	35.8033	92.816	-999	-999	-999	0	100.8	0.482714	-999	-999	-999	-999
Ivancic_2016	45.061	13.595	10	-999	RV001	2013-11-29	2013	11	31.1942	14.5385	-999	50.9081	0	-999	-999	-999	30.24	282.24	0.762645	-999	-999	-999	-999
Ivancic_2016	44.988	12.843	10	-999	SJ101	2013-03-22	2013	3	291.351	0	-999	8.94444	282.407	-999	-999	-999	40.32	876.96	5.77018	-999	-999	-999	-999
Ivancic_2016	44.988	12.843	10	-999	SJ101	2013-04-18	2013	4	799.535	60.3924	-999	0	739.918	-999	-999	-999	0	241.92	0.86162	-999	-999	-999	-999
Ivancic_2016	44.988	12.843	10	-999	SJ101	2013-05-14	2013	5	1495.04	60.3924	-999	380.676	1053.97	-999	-999	-999	15.12	493.92	0.543994	-999	-999	-999	-999
Ivancic_2016	44.988	12.843	10	-999	SJ101	2013-07-09	2013	7	338.625	69.7667	-999	96.4027	172.456	-999	-999	-999	0	221.76	0.0910325	-999	-999	-999	-999
Ivancic_2016	44.988	12.843	10	-999	SJ101	2013-08-30	2013	8	156.039	23.0896	-999	46.2395	86.7099	-999	-999	-999	20.16	201.6	0.234768	-999	-999	-999	-999
Ivancic_2016	44.988	12.843	10	-999	SJ101	2013-09-20	2013	9	499.846	11.3478	-999	238.5	249.998	-999	-999	-999	5.04	161.28	0.461935	-999	-999	-999	-999
Ivancic_2016	44.988	12.843	10	-999	SJ101	2013-10-14	2013	10	79.3333	0.984375	-999	4.77977	73.5692	-999	-999	-999	100.8	403.2	1.06873	-999	-999	-999	-999
Ivancic_2016	44.988	12.843	10	-999	SJ101	2013-11-29	2013	11	18.806	4.91822	-999	6.08922	7.79854	-999	-999	-999	40.32	372.96	1.64246	-999	-999	-999	-999
Ivancic_2016	45.061	13.595	5	-999	RV001	2013-07-09	2013	7	218.761	14.7778	-999	73.8889	130.094	-999	-999	-999	0	236.88	0.166187	-999	-999	-999	-999
Ivancic_2016	45.061	13.595	0	-999	RV001	2013-03-22	2013	3	9.90038	1.16022	-999	1.84615	6.894	-999	-999	-999	15.12	428.4	0.196439	-999	-999	-999	-999
Ivancic_2016	45.061	13.595	0	-999	RV001	2013-04-18	2013	4	36.9994	4.0678	-999	2.86406	30.0676	-999	-999	-999	15.12	468.72	0.681945	-999	-999	-999	-999
Ivancic_2016	45.061	13.595	0	-999	RV001	2013-05-14	2013	5	351.279	33.408	-999	29.1183	288.752	-999	-999	-999	0	362.88	0.32553	-999	-999	-999	-999
Ivancic_2016	45.061	13.595	0	-999	RV001	2013-07-09	2013	7	259.584	35.8937	-999	51.1072	172.583	-999	-999	-999	0	176.4	0.162991	-999	-999	-999	-999
Ivancic_2016	45.061	13.595	0	-999	RV001	2013-08-30	2013	8	212.776	5.60269	-999	28.8847	178.288	-999	-999	-999	0	262.08	0.273098	-999	-999	-999	-999
Ivancic_2016	45.061	13.595	0	-999	RV001	2013-09-20	2013	9	362.793	26.5796	-999	138.942	197.272	-999	-999	-999	0	166.32	0.311686	-999	-999	-999	-999
Ivancic_2016	45.061	13.595	0	-999	RV001	2013-10-14	2013	10	257.457	14.4375	-999	77.4375	165.582	-999	-999	-999	0	282.24	0.492305	-999	-999	-999	-999
Ivancic_2016	45.061	13.595	0	-999	RV001	2013-11-29	2013	11	39.0833	32.945	-999	6.72171	22.1667	-999	-999	-999	30.24	221.76	0.759447	-999	-999	-999	-999
Ivancic_2016	44.988	12.843	0	-999	SJ101	2013-03-22	2013	3	199.587	1.0678	-999	0	198.899	-999	-999	-999	75.6	710.64	3.71636	-999	-999	-999	-999
Ivancic_2016	44.988	12.843	0	-999	SJ101	2013-04-18	2013	4	1276.03	19.3548	-999	20.9748	1235.7	-999	-999	-999	151.2	90.72	6.14601	-999	-999	-999	-999
Ivancic_2016	44.988	12.843	0	-999	SJ101	2013-05-14	2013	5	2086.45	97.4101	-999	526.59	1462.45	-999	-999	-999	15.12	559.44	0.773716	-999	-999	-999	-999
Ivancic_2016	44.988	12.843	0	-999	SJ101	2013-07-09	2013	7	284.612	16.0152	-999	111.372	157.224	-999	-999	-999	0	294	0.0894354	-999	-999	-999	-999
Ivancic_2016	44.988	12.843	0	-999	SJ101	2013-08-30	2013	8	2916	60.5769	-999	225.764	2629.66	-999	-999	-999	30.24	302.4	4.53725	-999	-999	-999	-999
Ivancic_2016	44.988	12.843	0	-999	SJ101	2013-09-20	2013	9	398.681	7.09091	-999	61.5689	330.021	-999	-999	-999	5.04	231.84	0.398	-999	-999	-999	-999
Ivancic_2016	44.988	12.843	0	-999	SJ101	2013-10-14	2013	10	103.368	0	-999	8	95.7895	-999	-999	-999	171.36	292.32	1.78282	-999	-999	-999	-999
Ivancic_2016	44.988	12.843	0	-999	SJ101	2013-11-29	2013	11	24.6022	5.26909	-999	17.7236	1.60949	-999	-999	-999	65.52	196.56	1.66002	-999	-999	-999	-999
Koch_2009	25.14	-80.64	0	-999	BLBK	08/2006	2006	8	686	518	168	-999	-999	-999	-999	-999	71	359	0.46	-999	-999	31	31
Koch_2009	25.14	-80.64	0	-999	BLBK	11/2006	2006	11	359	190	169	-999	-999	-999	-999	-999	47	383	0.12	-999	-999	29	22
Koch_2009	25.14	-80.64	0	-999	BLBK	01/2007	2007	1	137	62	75	-999	-999	-999	-999	-999	36	404	0.21	-999	-999	28	20
Koch_2009	25.14	-80.64	0	-999	BLBK	04/2007	2007	4	254	121	133	-999	-999	-999	-999	-999	70	230	0.2	-999	-999	31	25
Koch_2009	25.11	-80.77	0	-999	DK	08/2006	2006	8	748	370	379	-999	-999	-999	-999	-999	277	93	1.82	-999	-999	37	31
Koch_2009	25.11	-80.77	0	-999	DK	11/2006	2006	11	951	190	945	-999	-999	-999	-999	-999	330	20	13.64	-999	-999	33	21
Koch_2009	25.11	-80.77	0	-999	DK	01/2007	2007	1	673	251	421	-999	-999	-999	-999	-999	62	528	1.53	-999	-999	34	20
Koch_2009	25.11	-80.77	0	-999	DK	04/2007	2007	4	558	248	311	-999	-999	-999	-999	-999	107	263	0.33	-999	-999	35	25
Koch_2009	24.99	-80.84	0	-999	RK	08/2006	2006	8	390	308	82	-999	-999	-999	-999	-999	365	165	0.94	-999	-999	36	31
Koch_2009	24.99	-80.84	0	-999	RK	11/2006	2006	11	603	346	257	-999	-999	-999	-999	-999	315	165	1.32	-999	-999	39	22
Koch_2009	24.99	-80.84	0	-999	RK	01/2007	2007	1	1220	353	886	-999	-999	-999	-999	-999	289	211	14.75	-999	-999	38	21
Koch_2009	24.99	-80.84	0	-999	RK	04/2007	2007	4	790	387	402	-999	-999	-999	-999	-999	204	276	2.22	-999	-999	32	25
Koike_1997	45	165	4000	KH-93-4	A	1993	1993	-999	-999	-999	0.031	-999	-999	-999	-999	-999	-999	-999	-999	-999	-999	-999	-999
Koike_1997	24.533	169.983	4000	KH-93-4	B	1993	1993	-999	-999	-999	0.14	-999	-999	-999	-999	-999	-999	-999	-999	-999	-999	-999	-999
Koike_1997	0	-159.017	4000	KH-93-4	D2	1993	1993	-999	-999	-999	0.082	-999	-999	-999	-999	-999	-999	-999	-999	-999	-999	-999	-999
Koike_1997	0	-159.017	3000	KH-93-4	D2	1993	1993	-999	-999	-999	0.079	-999	-999	-999	-999	-999	-999	-999	-999	-999	-999	-999	-999
Koike_1997	45	165	2000	KH-93-4	A	1993	1993	-999	-999	-999	0.041	-999	-999	-999	-999	-999	-999	-999	-999	-999	-999	-999	-999
Koike_1997	24.533	169.983	2000	KH-93-4	B	1993	1993	-999	-999	-999	0.13	-999	-999	-999	-999	-999	-999	-999	-999	-999	-999	-999	-999
Koike_1997	0	-159.017	2000	KH-93-4	D2	1993	1993	-999	-999	-999	0.35	-999	-999	-999	-999	-999	-999	-999	-999	-999	-999	-999	-999
Koike_1997	0	-159.017	1000	KH-93-4	D2	1993	1993	-999	-999	-999	0.33	-999	-999	-999	-999	-999	-999	-999	-999	-999	-999	-999	-999
Koike_1997	-8	-159.983	1000	KH-93-4	D3	1993	1993	-999	-999	-999	0.12	-999	-999	-999	-999	-999	-999	-999	-999	-999	-999	-999	-999
Koike_1997	-8	-159.983	202.491	KH-93-4	D3	1993	1993	-999	-999	-999	0.5	-999	-999	-999	-999	-999	-999	-999	-999	-999	-999	-999	-999
Koike_1997	0	-159.017	199.532	KH-93-4	D2	1993	1993	-999	-999	-999	0.826	-999	-999	-999	-999	-999	-999	-999	-999	-999	-999	-999	-999
Koike_1997	24.533	169.983	176.354	KH-93-4	B	1993	1993	-999	-999	-999	0.9036	-999	-999	-999	-999	-999	-999	-999	-999	-999	-999	-999	-999
Koike_1997	-8	-159.983	127.672	KH-93-4	D3	1993	1993	-999	-999	-999	0.937	-999	-999	-999	-999	-999	-999	-999	-999	-999	-999	-999	-999
Koike_1997	24.533	169.983	126.57	KH-93-4	B	1993	1993	-999	-999	-999	0.558	-999	-999	-999	-999	-999	-999	-999	-999	-999	-999	-999	-999
Koike_1997	0	-159.017	126	KH-93-4	D2	1993	1993	-999	-999	-999	1.174	-999	-999	-999	-999	-999	-999	-999	-999	-999	-999	-999	-999
Koike_1997	24.533	169.983	100.425	KH-93-4	B	1993	1993	-999	-999	-999	1.491	-999	-999	-999	-999	-999	-999	-999	-999	-999	-999	-999	-999
Koike_1997	45	165	99.808	KH-93-4	A	1993	1993	-999	-999	-999	0.359	-999	-999	-999	-999	-999	-999	-999	-999	-999	-999	-999	-999
Koike_1997	-8	-159.983	78.722	KH-93-4	D3	1993	1993	-999	-999	-999	1.358	-999	-999	-999	-999	-999	-999	-999	-999	-999	-999	-999	-999
Koike_1997	24.533	169.983	76.112	KH-93-4	B	1993	1993	-999	-999	-999	0.824	-999	-999	-999	-999	-999	-999	-999	-999	-999	-999	-999	-999
Koike_1997	0	-159.017	74.974	KH-93-4	D2	1993	1993	-999	-999	-999	0.731	-999	-999	-999	-999	-999	-999	-999	-999	-999	-999	-999	-999
Koike_1997	45	165	49.66	KH-93-4	A	1993	1993	-999	-999	-999	0.717	-999	-999	-999	-999	-999	-999	-999	-999	-999	-999	-999	-999
Koike_1997	-8	-159.983	32.924	KH-93-4	D3	1993	1993	-999	-999	-999	0.399	-999	-999	-999	-999	-999	-999	-999	-999	-999	-999	-999	-999
Koike_1997	24.533	169.983	31.792	KH-93-4	B	1993	1993	-999	-999	-999	0.221	-999	-999	-999	-999	-999	-999	-999	-999	-999	-999	-999	-999
Koike_1997	0	-159.017	30.641	KH-93-4	D2	1993	1993	-999	-999	-999	0.839	-999	-999	-999	-999	-999	-999	-999	-999	-999	-999	-999	-999
Koike_1997	45	165	29.792	KH-93-4	A	1993	1993	-999	-999	-999	1.275	-999	-999	-999	-999	-999	-999	-999	-999	-999	-999	-999	-999
Koike_1997	45	165	19.644	KH-93-4	A	1993	1993	-999	-999	-999	0.889	-999	-999	-999	-999	-999	-999	-999	-999	-999	-999	-999	-999
Koike_1997	24.533	169.983	11.664	KH-93-4	B	1993	1993	-999	-999	-999	0.39	-999	-999	-999	-999	-999	-999	-999	-999	-999	-999	-999	-999
Koike_1997	0	-159.017	10.361	KH-93-4	D2	1993	1993	-999	-999	-999	0.473	-999	-999	-999	-999	-999	-999	-999	-999	-999	-999	-999	-999
Koike_1997	-8	-159.983	7.689	KH-93-4	D3	1993	1993	-999	-999	-999	0.81	-999	-999	-999	-999	-999	-999	-999	-999	-999	-999	-999	-999
Koike_1997	45	165	4.657	KH-93-4	A	1993	1993	-999	-999	-999	0.5713	-999	-999	-999	-999	-999	-999	-999	-999	-999	-999	-999	-999
Landolfi_2016	24.5	-31.7244	0	D279	-999	2004	2004	-999	62.986	-999	-999	-999	-999	-999	-999	-999	-999	-999	-999	-999	-999	-999	-999
Landolfi_2016	24.5	-59.6235	0	D279	-999	2004	2004	-999	21.1	-999	-999	-999	-999	-999	-999	-999	-999	-999	-999	-999	-999	-999	-999
Landolfi_2016	24.5	-71.3016	0	D279	-999	2004	2004	-999	48.934	-999	-999	-999	-999	-999	-999	-999	-999	-999	-999	-999	-999	-999	-999
Landolfi_2016	24.5	-52.6772	0	D279	-999	2004	2004	-999	8.172	-999	-999	-999	-999	-999	-999	-999	-999	-999	-999	-999	-999	-999	-999
Landolfi_2016	24.5	-39.2564	0	D279	-999	2004	2004	-999	9.88	-999	-999	-999	-999	-999	-999	-999	-999	-999	-999	-999	-999	-999	-999
Landolfi_2016	24.5	-23.5	0	D279	-999	2004	2004	-999	20.79	-999	-999	-999	-999	-999	-999	-999	-999	-999	-999	-999	-999	-999	-999
Landolfi_2016	24.5	-66.2265	0	D279	-999	2004	2004	-999	22.407	-999	-999	-999	-999	-999	-999	-999	-999	-999	-999	-999	-999	-999	-999
Landolfi_2016	24.5	-46.0626	0	D279	-999	2004	2004	-999	6.429	-999	-999	-999	-999	-999	-999	-999	-999	-999	-999	-999	-999	-999	-999
Landolfi_2016	24.5	-16.7771	0	D279	-999	2004	2004	-999	18.838	-999	-999	-999	-999	-999	-999	-999	-999	-999	-999	-999	-999	-999	-999
Lim_2018	6.017	103.1	0.1	-999	S2	-999	-999	-999	20.28	11.88	-999	10.56	57.54	-999	-999	-999	55	0	0	-999	-999	-999	-999
Lim_2018	6.083	102.683	0.1	-999	S5	-999	-999	-999	42.78	12.36	-999	15.6	9.12	-999	-999	-999	805	499	0.933	-999	-999	-999	-999
Lim_2018	2.517	101.783	0.1	-999	S1	-999	-999	-999	5.64	2.4	-999	0.9	0.9	-999	-999	-999	252	172	1.689	-999	-999	-999	-999
Lim_2018	5.317	100.3	0.1	-999	S10	-999	-999	-999	76.98	213.6	-999	-999	11.4	-999	-999	-999	792	286	8.206	-999	-999	-999	-999
Lim_2018	3.833	101.15	0.1	-999	S4	-999	-999	-999	67.2	4.14	-999	1.14	42.96	-999	-999	-999	472	251	19.595	-999	-999	-999	-999
Lim_2018	1.533	103.75	0.1	-999	S9	-999	-999	-999	28.5	15	-999	-999	10.74	-999	-999	-999	147	0	4.137	-999	-999	-999	-999
Lim_2018	4.383	100.967	0.1	-999	S3	-999	-999	-999	136.44	41.16	-999	0.96	4.2	-999	-999	-999	725	170	10.671	-999	-999	-999	-999
Lim_2018	3.817	103.367	0.1	-999	S6	-999	-999	-999	57.54	17.34	-999	0.96	6.12	-999	-999	-999	154	81	2.4	-999	-999	-999	-999
Mahaffey_2014	12.3	-35.8	3	D326	B3	21/01/2008	2008	1	0.353333	-999	-999	-999	-999	-999	-999	-999	14	147	0.19	-999	-999	-999	-999
Mahaffey_2014	16.1	-30.6	3	D326	B4	25/01/2008	2008	1	0.58375	-999	-999	-999	-999	-999	-999	-999	12	152	0.13	-999	-999	-999	-999
Mahaffey_2014	17.7	-24.3	3	D326	B2	15/01/2008	2008	1	0.145	-999	-999	-999	-999	-999	-999	-999	85	124	0.31	-999	-999	-999	-999
Martin_2014	32.9929	-65.996	150	-999	QL2	04/2012	2012	4	1.65	-999	-999	-999	-999	-999	-999	-999	18.3758	-999	-999	-999	-999	-999	-999
Martin_2014	32.9082	-65.8562	150	-999	QL2	04/2012	2012	4	1.42	-999	-999	-999	-999	-999	-999	-999	7.6878	-999	-999	-999	-999	-999	-999
Martin_2014	32.9929	-65.996	90	-999	QL2	04/2012	2012	4	1.33591	-999	-999	-999	-999	-999	-999	-999	8.6874	-999	-999	-999	-999	-999	-999
Martin_2014	32.9082	-65.8562	90	-999	QL2	04/2012	2012	4	0.84	-999	-999	-999	-999	-999	-999	-999	7.95967	-999	-999	-999	-999	-999	-999
Martin_2014	33.9993	-65.9972	82	-999	10	04/2012	2012	4	3.28271	-999	-999	-999	-999	-999	-999	-999	-999	-999	-999	-999	-999	-999	-999
Martin_2014	33.9993	-65.9972	72	-999	10	04/2012	2012	4	4.85327	-999	-999	-999	-999	-999	-999	-999	-999	-999	-999	-999	-999	-999	-999
Martin_2014	37.3711	-67.575	67	-999	6	04/2012	2012	4	1.49855	-999	-999	-999	-999	-999	-999	-999	5	-999	-999	-999	-999	-999	-999
Martin_2014	32.9929	-65.996	65	-999	QL2	04/2012	2012	4	1.98157	-999	-999	-999	-999	-999	-999	-999	12.2725	-999	-999	-999	-999	-999	-999
Martin_2014	32.9082	-65.8562	65	-999	QL2	04/2012	2012	4	1.42632	-999	-999	-999	-999	-999	-999	-999	4.89054	-999	-999	-999	-999	-999	-999
Martin_2014	34.9814	-66.0031	61	-999	9	04/2012	2012	4	2.6665	-999	-999	-999	-999	-999	-999	-999	12	-999	-999	-999	-999	-999	-999
Martin_2014	36.0012	-65.9975	60	-999	8	04/2012	2012	4	1.64884	-999	-999	-999	-999	-999	-999	-999	17.5657	-999	-999	-999	-999	-999	-999
Martin_2014	37.3711	-67.575	55	-999	6	04/2012	2012	4	1.17644	-999	-999	-999	-999	-999	-999	-999	2	-999	-999	-999	-999	-999	-999
Martin_2014	36.6783	-66.7875	40	-999	7	04/2012	2012	4	2.8042	-999	-999	-999	-999	-999	-999	-999	1	-999	-999	-999	-999	-999	-999
Martin_2014	32.9929	-65.996	35	-999	QL2	04/2012	2012	4	1.70694	-999	-999	-999	-999	-999	-999	-999	19.1684	-999	-999	-999	-999	-999	-999
Martin_2014	32.9082	-65.8562	35	-999	QL2	04/2012	2012	4	2.32	-999	-999	-999	-999	-999	-999	-999	5.16351	-999	-999	-999	-999	-999	-999
Martin_2014	33.9993	-65.9972	32	-999	10	04/2012	2012	4	2.54619	-999	-999	-999	-999	-999	-999	-999	-999	-999	-999	-999	-999	-999	-999
Martin_2014	34.9814	-66.0031	32	-999	9	04/2012	2012	4	1.48644	-999	-999	-999	-999	-999	-999	-999	6	-999	-999	-999	-999	-999	-999
Martin_2014	36.0012	-65.9975	30	-999	8	04/2012	2012	4	2.80851	-999	-999	-999	-999	-999	-999	-999	14.5461	-999	-999	-999	-999	-999	-999
Martin_2014	37.3711	-67.575	25	-999	6	04/2012	2012	4	1.52843	-999	-999	-999	-999	-999	-999	-999	2	-999	-999	-999	-999	-999	-999
Martin_2014	36.6783	-66.7875	22	-999	7	04/2012	2012	4	2.92355	-999	-999	-999	-999	-999	-999	-999	2	-999	-999	-999	-999	-999	-999
Martin_2014	32.9929	-65.996	18	-999	QL2	04/2012	2012	4	2.17603	-999	-999	-999	-999	-999	-999	-999	12.8068	-999	-999	-999	-999	-999	-999
Martin_2014	32.9082	-65.8562	18	-999	QL2	04/2012	2012	4	2.39595	-999	-999	-999	-999	-999	-999	-999	5.43621	-999	-999	-999	-999	-999	-999
Martin_2014	37.3711	-67.575	13	-999	6	04/2012	2012	4	1.25175	-999	-999	-999	-999	-999	-999	-999	2	-999	-999	-999	-999	-999	-999
Martin_2014	36.6783	-66.7875	12	-999	7	04/2012	2012	4	4.31185	-999	-999	-999	-999	-999	-999	-999	1	-999	-999	-999	-999	-999	-999
Martin_2014	36.0012	-65.9975	12	-999	8	04/2012	2012	4	2.57129	-999	-999	-999	-999	-999	-999	-999	1	-999	-999	-999	-999	-999	-999
Martin_2014	39.0022	-68.9953	12	-999	4	04/2012	2012	4	1.52357	-999	-999	-999	-999	-999	-999	-999	-999	-999	-999	-999	-999	-999	-999
Martin_2014	33.9993	-65.9972	8	-999	10	04/2012	2012	4	3.29121	-999	-999	-999	-999	-999	-999	-999	-999	-999	-999	-999	-999	-999	-999
Martin_2014	38.9764	-68.9906	7	-999	QL1	04/2012	2012	4	1.39888	-999	-999	-999	-999	-999	-999	-999	88.0824	-999	-999	-999	-999	-999	-999
Martin_2014	34.9814	-66.0031	6	-999	9	04/2012	2012	4	1.26345	-999	-999	-999	-999	-999	-999	-999	12	-999	-999	-999	-999	-999	-999
Martin_2014	36.6783	-66.7875	5	-999	7	04/2012	2012	4	3.35568	-999	-999	-999	-999	-999	-999	-999	2	-999	-999	-999	-999	-999	-999
Martin_2014	32.9929	-65.996	5	-999	QL2	04/2012	2012	4	2.66957	-999	-999	-999	-999	-999	-999	-999	23.0065	-999	-999	-999	-999	-999	-999
Martin_2014	32.9082	-65.8562	5	-999	QL2	04/2012	2012	4	1.80707	-999	-999	-999	-999	-999	-999	-999	5.70864	-999	-999	-999	-999	-999	-999
Martin_2014	36.0012	-65.9975	5	-999	8	04/2012	2012	4	2.73116	-999	-999	-999	-999	-999	-999	-999	21.6283	-999	-999	-999	-999	-999	-999
Martin_2014	38.8231	-69.1248	5	-999	QL1	04/2012	2012	4	2.16824	-999	-999	-999	-999	-999	-999	-999	121.522	-999	-999	-999	-999	-999	-999
Martin_2018	8	67	150	SN105	4	2015-12-09	2015	12	-999	-999	0.292688	-999	-999	-999	-999	-999	1580	-999	-999	-999	-999	-999	-999
Martin_2018	-2.945	67	150	SN105	19	2015-12-15	2015	12	-999	-999	0.870996	-999	-999	-999	-999	-999	860	-999	-999	-999	-999	-999	-999
Martin_2018	4.39167	67	150	SN105	8	2015-12-11	2015	12	-999	-999	0.348145	-999	-999	-999	-999	-999	1240	-999	-999	-999	-999	-999	-999
Martin_2018	11.8877	66.9707	75	SN105	1	2015-12-07	2015	12	-999	-999	0.296598	-999	-999	-999	-999	-999	160	-999	-999	-999	-999	-999	-999
Martin_2018	8	67	65	SN105	4	2015-12-09	2015	12	-999	-999	1.53889	-999	-999	-999	-999	-999	-999	-999	-999	-999	-999	-999	-999
Martin_2018	-2.945	67	65	SN105	19	2015-12-15	2015	12	-999	-999	2.4695	-999	-999	-999	-999	-999	-999	-999	-999	-999	-999	-999	-999
Martin_2018	4.39167	67	65	SN105	8	2015-12-11	2015	12	-999	-999	2.26029	-999	-999	-999	-999	-999	-999	-999	-999	-999	-999	-999	-999
Martin_2018	11.8877	66.9707	35	SN105	1	2015-12-07	2015	12	-999	-999	3.68598	-999	-999	-999	-999	-999	-999	-999	-999	-999	-999	-999	-999
Martin_2018	8	67	13	SN105	4	2015-12-09	2015	12	-999	-999	17.2964	-999	-999	-999	-999	-999	-999	-999	-999	-999	-999	-999	-999
Martin_2018	-2.945	67	13	SN105	19	2015-12-15	2015	12	-999	-999	1.46113	-999	-999	-999	-999	-999	-999	-999	-999	-999	-999	-999	-999
Martin_2018	4.39167	67	13	SN105	8	2015-12-11	2015	12	-999	-999	4.31916	-999	-999	-999	-999	-999	-999	-999	-999	-999	-999	-999	-999
Martin_2018	11.8877	66.9707	10	SN105	1	2015-12-07	2015	12	-999	-999	1.09626	-999	-999	-999	-999	-999	60	-999	-999	-999	-999	-999	-999
Martin_2018	9	67	4	SN105	3	2015-12-08	2015	12	-999	-999	0.262779	-999	-999	-999	-999	-999	-999	-999	-999	-999	-999	-999	-999
Martin_2018	7	67	4	SN105	5	2015-12-09	2015	12	-999	-999	0.507448	-999	-999	-999	-999	-999	-999	-999	-999	-999	-999	-999	-999
Martin_2018	6	67	4	SN105	6	2015-12-10	2015	12	-999	-999	0.415566	-999	-999	-999	-999	-999	-999	-999	-999	-999	-999	-999	-999
Martin_2018	0	67	4	SN105	15	2015-12-13	2015	12	-999	-999	0.864704	-999	-999	-999	-999	-999	40	-999	-999	-999	-999	-999	-999
Martin_2018	-2.945	67	4	SN105	19	2015-12-15	2015	12	-999	-999	0.260018	-999	-999	-999	-999	-999	30	-999	-999	-999	-999	-999	-999
Martin_2018	-5	67	4	SN105	21	2015-12-16	2015	12	-999	-999	0.303145	-999	-999	-999	-999	-999	30	-999	-999	-999	-999	-999	-999
Martin_2018	4.39167	67	4	SN105	8	2015-12-11	2015	12	-999	-999	0.414402	-999	-999	-999	-999	-999	30	-999	-999	-999	-999	-999	-999
Martin_2018	-4	67	4	SN105	20	2015-12-15	2015	12	-999	-999	0.184249	-999	-999	-999	-999	-999	30	-999	-999	-999	-999	-999	-999
Martin_2018	-1	67	4	SN105	17	2015-12-14	2015	12	-999	-999	0.504555	-999	-999	-999	-999	-999	-999	-999	-999	-999	-999	-999	-999
Martin_2018	2	67	4	SN105	11	2015-12-12	2015	12	-999	-999	0.45234	-999	-999	-999	-999	-999	30	-999	-999	-999	-999	-999	-999
Mather_2008	-14.2281	-24.5981	25	AMT17	40	14/11/2005	2005	11	4.379	-999	-999	-999	-999	-999	-999	-999	196.93	280.52	0.06	-999	-999	-999	-999
Mather_2008	-9.04825	-24.5981	25	AMT16	25	05/06/2005	2005	6	21.886	-999	-999	-999	-999	-999	-999	-999	82.43	-999	0.19	-999	-999	-999	-999
Mather_2008	-10.5981	-24.5978	25	AMT17	38	13/11/2005	2005	11	3.826	-999	-999	-999	-999	-999	-999	-999	207.01	279.76	0.08	-999	-999	-999	-999
Mather_2008	15.4575	-32.361	25	AMT16	38	13/06/2005	2005	6	7.394	-999	-999	-999	-999	-999	-999	-999	24.82	-999	0.09	-999	-999	-999	-999
Mather_2008	-18.3332	-24.5957	25	AMT17	42	15/11/2005	2005	11	3.628	-999	-999	-999	-999	-999	-999	-999	276.68	259.62	0.04	-999	-999	-999	-999
Mather_2008	18.2295	-33.5487	25	AMT17	20	04/11/2005	2005	11	16.882	-999	-999	-999	-999	-999	-999	-999	5.83	174.07	0.11	-999	-999	-999	-999
Mather_2008	10	-29.476	25	AMT16	35	11/06/2005	2005	6	10.103	-999	-999	-999	-999	-999	-999	-999	15.6	146.86	0.12	-999	-999	-999	-999
Mather_2008	18.5789	-34.124	25	AMT16	40	14/06/2005	2005	6	8.665	-999	-999	-999	-999	-999	-999	-999	7.47	91.58	0.07	-999	-999	-999	-999
Mather_2008	-16.1674	-24.5996	25	AMT16	21	03/06/2005	2005	6	10.404	-999	-999	-999	-999	-999	-999	-999	150.36	-999	0.07	-999	-999	-999	-999
Mather_2008	9.26356	-29.3083	25	AMT17	26	07/11/2005	2005	11	17.745	-999	-999	-999	-999	-999	-999	-999	9.97	260.29	0.27	-999	-999	-999	-999
Mather_2008	-33.3874	8.55072	25	AMT17	59	24/11/2005	2005	11	2.494	-999	-999	-999	-999	-999	-999	-999	209.23	240.02	0.25	-999	-999	-999	-999
Mather_2008	27.4684	-38.4852	25	AMT17	13	01/11/2005	2005	11	5.63	-999	-999	-999	-999	-999	-999	-999	3.88	260.13	0.06	-999	-999	-999	-999
Mather_2008	44.2111	-19.1946	25	AMT17	4	20/10/2005	2005	10	7.818	-999	-999	-999	-999	-999	-999	-999	32.1	312.07	0.2	-999	-999	-999	-999
Mather_2008	-1.3762	-24.5966	25	AMT16	28	07/06/2005	2005	6	13.481	-999	-999	-999	-999	-999	-999	-999	86.3	217.81	0.24	-999	-999	-999	-999
Mather_2008	-32.3153	4.14304	25	AMT17	57	23/11/2005	2005	11	0.907	-999	-999	-999	-999	-999	-999	-999	289.75	270.25	0.12	-999	-999	-999	-999
Mather_2008	-25.3626	-21.5597	25	AMT16	15	31/05/2005	2005	5	4.425	-999	-999	-999	-999	-999	-999	-999	110.02	103.99	0.07	-999	-999	-999	-999
Mather_2008	-22.093	-20.093	25	AMT17	47	17/11/2005	2005	11	2.179	-999	-999	-999	-999	-999	-999	-999	259.38	249.74	0.04	-999	-999	-999	-999
Mather_2008	28.577	-36.4674	25	AMT17	15	02/11/2005	2005	11	11.056	-999	-999	-999	-999	-999	-999	-999	8.86	-999	0.1	-999	-999	-999	-999
Mather_2008	33.3468	-45.324	25	AMT16	50	19/06/2005	2005	6	38.917	-999	-999	-999	-999	-999	-999	-999	5.12	38.93	0.1	-999	-999	-999	-999
Mather_2008	4.1618	-27.0168	25	AMT16	31	09/06/2005	2005	6	23.325	-999	-999	-999	-999	-999	-999	-999	20.83	168.78	0.14	-999	-999	-999	-999
Mather_2008	3.28751	-26.3956	25	AMT17	32	09/11/2005	2005	11	8.367	-999	-999	-999	-999	-999	-999	-999	30.86	280.01	0.25	-999	-999	-999	-999
Mather_2008	-28.5114	-4.40583	25	AMT17	53	21/11/2005	2005	11	1.284	-999	-999	-999	-999	-999	-999	-999	239.33	240.32	0.05	-999	-999	-999	-999
Mather_2008	29.3156	-36.1638	25	AMT17	11	31/10/2005	2005	10	11.642	-999	-999	-999	-999	-999	-999	-999	3.46	260.3	0.07	-999	-999	-999	-999
Mather_2008	34.5417	-42.3357	25	AMT16	52	20/06/2005	2005	6	23.859	-999	-999	-999	-999	-999	-999	-999	5.35	55.12	0.06	-999	-999	-999	-999
Mather_2008	-27.2348	-8.06555	25	AMT17	51	20/11/2005	2005	11	1.659	-999	-999	-999	-999	-999	-999	-999	289.93	209.64	-999	-999	-999	-999	-999
Mather_2008	-29.5797	0.42	25	AMT16	6	26/05/2005	2005	5	9.88	-999	-999	-999	-999	-999	-999	-999	29.47	155.57	0.15	-999	-999	-999	-999
Mather_2008	-26.316	-17.1359	25	AMT16	13	30/05/2005	2005	5	10.412	-999	-999	-999	-999	-999	-999	-999	129.87	-999	0.09	-999	-999	-999	-999
Mather_2008	-23.4537	-16.3145	25	AMT17	49	18/11/2005	2005	11	2.39	-999	-999	-999	-999	-999	-999	-999	289.69	260.28	0.05	-999	-999	-999	-999
Mather_2008	31.1804	-32.0252	25	AMT17	9	30/10/2005	2005	10	6.186	-999	-999	-999	-999	-999	-999	-999	10.71	240.23	0.1	-999	-999	-999	-999
Mather_2008	-30.4015	-0.18044	25	AMT17	55	22/11/2005	2005	11	0.909	-999	-999	-999	-999	-999	-999	-999	219.45	260.2	0.09	-999	-999	-999	-999
Mather_2008	36.0413	-38.2054	25	AMT16	54	21/06/2005	2005	6	41.097	-999	-999	-999	-999	-999	-999	-999	6.33	-999	0.08	-999	-999	-999	-999
Mather_2008	41.0832	-26.2261	25	AMT16	60	24/06/2005	2005	6	27.176	-999	-999	-999	-999	-999	-999	-999	13.61	141.86	0.12	-999	-999	-999	-999
Mather_2008	31.2299	-42.0865	25	AMT16	48	18/06/2005	2005	6	33.475	-999	-999	-999	-999	-999	-999	-999	5.1	-999	0.04	-999	-999	-999	-999
Mather_2008	43.4411	-22.524	25	AMT16	62	25/06/2006	2006	6	27.879	-999	-999	-999	-999	-999	-999	-999	22.59	157.44	0.19	-999	-999	-999	-999
Mather_2008	38.1832	-30.0383	25	AMT16	58	23/06/2005	2005	6	18.243	-999	-999	-999	-999	-999	-999	-999	9.27	140.81	0.14	-999	-999	-999	-999
Mather_2008	37.2093	-33.3963	25	AMT16	56	22/06/2005	2005	6	8.866	-999	-999	-999	-999	-999	-999	-999	9.26	60.67	0.09	-999	-999	-999	-999
Mather_2008	-31.5823	16.5842	25	AMT16	1	21/05/2005	2005	5	8.803	-999	-999	-999	-999	-999	-999	-999	-999	215.92	0.93	-999	-999	-999	-999
Mulholland_2002	-13.9812	146.919	20	-999	32	26/11/1999	1999	11	107	-999	-999	-999	-999	-999	-999	-999	240	630	0.112	-999	-999	-999	-999
Mulholland_2002	-13.9812	146.919	20	-999	32	27/11/1999	1999	11	11	-999	-999	-999	-999	-999	-999	-999	200	350	0.198	-999	-999	-999	-999
Mulholland_2002	-13.9812	146.919	20	-999	32	26/11/1999	1999	11	-999	-999	-999	-999	-999	496	-999	-999	190	580	0.113	5222	-999	-999	-999
Mulholland_2002	-13.9812	146.919	20	-999	32	27/11/1999	1999	11	-999	-999	-999	-999	-999	59	-999	-999	200	350	0.198	2557	-999	-999	-999
Mulholland_2002	-11.2345	145.506	20	-999	31	25/11/1999	1999	11	28	-999	-999	-999	-999	-999	-999	-999	190	580	0.113	-999	-999	-999	-999
Mulholland_2002	-11.2345	145.506	20	-999	31	25/11/1999	1999	11	-999	-999	-999	-999	-999	88	-999	-999	190	580	0.113	1254	-999	-999	-999
Mulholland_2002	-10.896	145.138	20	-999	3	30/10/1999	1999	11	17	-999	-999	-999	-999	-999	-999	-999	120	650	0.062	-999	-999	-999	-999
Mulholland_2002	-10.896	145.138	20	-999	3	30/10/1999	1999	11	-999	-999	-999	-999	-999	87	-999	-999	120	650	0.062	737	-999	-999	-999
Mulholland_2002	-11.9252	128.797	20	-999	25	31/11/1999	1999	11	81	-999	-999	-999	-999	-999	-999	-999	190	360	0.23	-999	-999	-999	-999
Mulholland_2002	-11.9252	128.797	20	-999	25	31/11/1999	1999	11	-999	-999	-999	-999	-999	547	-999	-999	190	360	0.23	8679	-999	-999	-999
Mulholland_2002	-14.3398	124.197	20	-999	22	13/11/1999	1999	11	55	-999	-999	-999	-999	-999	-999	-999	150	510	0.08	-999	-999	-999	-999
Mulholland_2002	-14.3398	124.197	20	-999	22	13/11/1999	1999	11	-999	-999	-999	-999	-999	20	-999	-999	150	510	0.08	759	-999	-999	-999
Mulholland_2002	-15.3606	122.427	20	-999	21	12/11/1999	1999	11	11	-999	-999	-999	-999	-999	-999	-999	110	550	0.082	-999	-999	-999	-999
Mulholland_2002	-15.3606	122.427	20	-999	21	12/11/1999	1999	11	-999	-999	-999	-999	-999	11	-999	-999	110	550	0.082	1113	-999	-999	-999
Mulholland_2002	-12.9572	125.612	20	-999	13	06/11/1999	1999	11	36	-999	-999	-999	-999	-999	-999	-999	110	330	0.818	-999	-999	-999	-999
Mulholland_2002	-12.9572	125.612	20	-999	13	06/11/1999	1999	11	-999	-999	-999	-999	-999	128	-999	-999	110	330	0.818	7532	-999	-999	-999
Mulholland_2002	-9.8589	133.077	20	-999	27	20/11/1999	1999	11	25	-999	-999	-999	-999	-999	-999	-999	330	580	0.093	-999	-999	-999	-999
Mulholland_2002	-9.8589	133.077	20	-999	27	20/11/1999	1999	11	-999	-999	-999	-999	-999	8	-999	-999	330	580	0.093	437	-999	-999	-999
Mulholland_2002	-11.5865	139.827	20	-999	5	01/11/1999	1999	11	1.5	-999	-999	-999	-999	-999	-999	-999	100	550	0.263	-999	-999	-999	-999
Mulholland_2002	-11.5865	139.827	20	-999	5	01/11/1999	1999	11	-999	-999	-999	-999	-999	72	-999	-999	100	550	0.263	5132	-999	-999	-999
Mulholland_2002	-10.2083	136.62	20	-999	7	02/11/1999	1999	11	73	-999	-999	-999	-999	-999	-999	-999	150	320	0.124	-999	-999	-999	-999
Mulholland_2002	-10.2083	136.62	20	-999	7	02/11/1999	1999	11	-999	-999	-999	-999	-999	204	-999	-999	150	320	0.124	5527	-999	-999	-999
Mulholland_2002	-10.5587	136.278	20	-999	28	21/11/1999	1999	11	34	-999	-999	-999	-999	-999	-999	-999	200	780	0.565	-999	-999	-999	-999
Mulholland_2002	-10.5587	136.278	20	-999	28	21/11/1999	1999	11	-999	-999	-999	-999	-999	71	-999	-999	200	780	0.565	2549	-999	-999	-999
Mulholland_2002	-11.593	128.448	20	-999	11	05/11/1999	1999	11	61	-999	-999	-999	-999	-999	-999	-999	120	540	0.35	-999	-999	-999	-999
Mulholland_2002	-11.593	128.448	20	-999	11	05/11/1999	1999	11	25	-999	-999	-999	-999	-999	-999	-999	120	480	0.35	-999	-999	-999	-999
Mulholland_2002	-11.593	128.448	20	-999	11	05/11/1999	1999	11	-999	-999	-999	-999	-999	675	-999	-999	120	540	0.35	11071	-999	-999	-999
Mulholland_2002	-11.593	128.448	20	-999	11	05/11/1999	1999	11	-999	-999	-999	-999	-999	217	-999	-999	120	480	0.35	4168	-999	-999	-999
Nausch_1998	53.967	14.201	5	-999	-999	-999	-999	-999	26.49	-999	-999	-999	-999	-999	-999	-999	-999	-999	1.301	-999	-999	-999	-999
Nausch_1998	53.967	14.201	5	-999	-999	-999	-999	-999	44.47	-999	-999	-999	-999	-999	-999	-999	-999	-999	1.773	-999	-999	-999	-999
Nausch_1998	53.967	14.201	5	-999	-999	-999	-999	-999	67.42	-999	-999	-999	-999	-999	-999	-999	-999	-999	2.748	-999	-999	-999	-999
Nausch_1998	53.967	14.201	5	-999	-999	-999	-999	-999	85.43	-999	-999	-999	-999	-999	-999	-999	-999	-999	3.1	-999	-999	-999	-999
Nausch_1998	53.967	14.201	5	-999	-999	-999	-999	-999	106.56	-999	-999	-999	-999	-999	-999	-999	-999	-999	2.441	-999	-999	-999	-999
Nausch_1998	53.967	14.201	5	-999	-999	-999	-999	-999	120.29	-999	-999	-999	-999	-999	-999	-999	-999	-999	2.527	-999	-999	-999	-999
Nausch_1998	53.967	14.201	5	-999	-999	-999	-999	-999	147.54	-999	-999	-999	-999	-999	-999	-999	-999	-999	3.649	-999	-999	-999	-999
Nausch_1998	53.967	14.201	5	-999	-999	-999	-999	-999	34.53	-999	-999	-999	-999	-999	-999	-999	-999	-999	4.242	-999	-999	-999	-999
Nausch_1998	53.967	14.201	5	-999	-999	-999	-999	-999	64.8	-999	-999	-999	-999	-999	-999	-999	-999	-999	4.77	-999	-999	-999	-999
Nausch_1998	53.967	14.201	5	-999	-999	-999	-999	-999	144.93	-999	-999	-999	-999	-999	-999	-999	-999	-999	5.642	-999	-999	-999	-999
Nausch_1998	53.967	14.201	5	-999	-999	-999	-999	-999	225.45	-999	-999	-999	-999	-999	-999	-999	-999	-999	4.76	-999	-999	-999	-999
Nausch_1998	53.967	14.201	5	-999	-999	-999	-999	-999	191.85	-999	-999	-999	-999	-999	-999	-999	-999	-999	6.195	-999	-999	-999	-999
Nausch_1998	53.967	14.201	5	-999	-999	-999	-999	-999	210.28	-999	-999	-999	-999	-999	-999	-999	-999	-999	7.944	-999	-999	-999	-999
Nausch_1998	53.967	14.201	5	-999	-999	-999	-999	-999	209.28	-999	-999	-999	-999	-999	-999	-999	-999	-999	9.163	-999	-999	-999	-999
Nausch_1998	53.967	14.201	5	-999	-999	-999	-999	-999	255.77	-999	-999	-999	-999	-999	-999	-999	-999	-999	11.649	-999	-999	-999	-999
Nausch_1998	53.967	14.201	5	-999	-999	-999	-999	-999	98.34	-999	-999	-999	-999	-999	-999	-999	-999	-999	10.2	-999	-999	-999	-999
Nausch_1998	53.967	14.201	5	-999	-999	-999	-999	-999	543.43	-999	-999	-999	-999	-999	-999	-999	-999	-999	9.942	-999	-999	-999	-999
Nausch_1998	53.967	14.201	5	-999	-999	-999	-999	-999	525.63	-999	-999	-999	-999	-999	-999	-999	-999	-999	11.879	-999	-999	-999	-999
Nausch_1998	53.967	14.201	5	-999	-999	-999	-999	-999	448.91	-999	-999	-999	-999	-999	-999	-999	-999	-999	15.257	-999	-999	-999	-999
Nausch_1998	53.967	14.201	5	-999	-999	-999	-999	-999	373.31	-999	-999	-999	-999	-999	-999	-999	-999	-999	10.401	-999	-999	-999	-999
Nausch_1998	53.967	14.201	5	-999	-999	-999	-999	-999	337.31	-999	-999	-999	-999	-999	-999	-999	-999	-999	9.399	-999	-999	-999	-999
Nausch_1998	53.967	14.201	5	-999	-999	-999	-999	-999	408.66	-999	-999	-999	-999	-999	-999	-999	-999	-999	22.276	-999	-999	-999	-999
Nausch_1998	53.967	14.201	5	-999	-999	-999	-999	-999	432.84	-999	-999	-999	-999	-999	-999	-999	-999	-999	24.255	-999	-999	-999	-999
Nausch_1998	53.967	14.201	5	-999	-999	-999	-999	-999	266.42	-999	-999	-999	-999	-999	-999	-999	-999	-999	18.211	-999	-999	-999	-999
Nausch_1998	53.967	14.201	5	-999	-999	-999	-999	-999	322.27	-999	-999	-999	-999	-999	-999	-999	-999	-999	21.268	-999	-999	-999	-999
Nausch_1998	53.967	14.201	5	-999	-999	-999	-999	-999	277.08	-999	-999	-999	-999	-999	-999	-999	-999	-999	23.601	-999	-999	-999	-999
Nausch_1998	53.967	14.201	5	-999	-999	-999	-999	-999	306.72	-999	-999	-999	-999	-999	-999	-999	-999	-999	25.654	-999	-999	-999	-999
Nausch_1998	53.967	14.201	5	-999	-999	-999	-999	-999	9.231	-999	-999	-999	-999	-999	-999	-999	-999	-999	12.493	-999	-999	-999	-999
Nausch_1998	53.967	14.201	5	-999	-999	-999	-999	-999	6.576	-999	-999	-999	-999	-999	-999	-999	-999	-999	14.986	-999	-999	-999	-999
Nausch_1998	53.967	14.201	5	-999	-999	-999	-999	-999	13.384	-999	-999	-999	-999	-999	-999	-999	-999	-999	16.016	-999	-999	-999	-999
Nausch_1998	53.967	14.201	5	-999	-999	-999	-999	-999	11.186	-999	-999	-999	-999	-999	-999	-999	-999	-999	20.609	-999	-999	-999	-999
Nausch_1998	53.967	14.201	5	-999	-999	-999	-999	-999	8.068	-999	-999	-999	-999	-999	-999	-999	-999	-999	21.451	-999	-999	-999	-999
Nausch_1998	53.967	14.201	5	-999	-999	-999	-999	-999	24.682	-999	-999	-999	-999	-999	-999	-999	-999	-999	22.504	-999	-999	-999	-999
Nausch_1998	53.967	14.201	5	-999	-999	-999	-999	-999	12.334	-999	-999	-999	-999	-999	-999	-999	-999	-999	25.563	-999	-999	-999	-999
Nausch_1998	53.967	14.201	5	-999	-999	-999	-999	-999	13.492	-999	-999	-999	-999	-999	-999	-999	-999	-999	27.282	-999	-999	-999	-999
Nausch_1998	53.967	14.201	5	-999	-999	-999	-999	-999	24.825	-999	-999	-999	-999	-999	-999	-999	-999	-999	28.928	-999	-999	-999	-999
Nausch_1998	53.967	14.201	5	-999	-999	-999	-999	-999	13.473	-999	-999	-999	-999	-999	-999	-999	-999	-999	33.588	-999	-999	-999	-999
Nausch_1998	53.967	14.201	5	-999	-999	-999	-999	-999	15.985	-999	-999	-999	-999	-999	-999	-999	-999	-999	40.131	-999	-999	-999	-999
Nausch_1998	53.967	14.201	5	-999	-999	-999	-999	-999	26.948	-999	-999	-999	-999	-999	-999	-999	-999	-999	49.679	-999	-999	-999	-999
Nausch_1998	53.967	14.201	5	-999	-999	-999	-999	-999	24.128	-999	-999	-999	-999	-999	-999	-999	-999	-999	66.522	-999	-999	-999	-999
Nausch_1998	53.967	14.201	5	-999	-999	-999	-999	-999	24.984	-999	-999	-999	-999	-999	-999	-999	-999	-999	74.347	-999	-999	-999	-999
Nausch_1998	53.967	14.201	5	-999	-999	-999	-999	-999	31.712	-999	-999	-999	-999	-999	-999	-999	-999	-999	72.673	-999	-999	-999	-999
Nausch_1998	53.967	14.201	5	-999	-999	-999	-999	-999	42.379	-999	-999	-999	-999	-999	-999	-999	-999	-999	80.286	-999	-999	-999	-999
Nausch_1998	53.967	14.201	5	-999	-999	-999	-999	-999	40.852	-999	-999	-999	-999	-999	-999	-999	-999	-999	96.733	-999	-999	-999	-999
Nausch_1998	53.967	14.201	5	-999	-999	-999	-999	-999	34.171	-999	-999	-999	-999	-999	-999	-999	-999	-999	96.753	-999	-999	-999	-999
Nausch_1998	53.967	14.201	5	-999	-999	-999	-999	-999	79.87	-999	-999	-999	-999	-999	-999	-999	-999	-999	82.869	-999	-999	-999	-999
Nausch_1998	53.967	14.201	5	-999	-999	-999	-999	-999	67.828	-999	-999	-999	-999	-999	-999	-999	-999	-999	66.559	-999	-999	-999	-999
Orcutt_2013	31.83	-64.17	0	-999	BATS	12/1995	1995	12	2.5	-999	-999	-999	-999	0.07488	-999	-999	-999	-999	-999	4800	-999	-999	-999
Orcutt_2013	31.83	-64.17	0	-999	BATS	03/1996	1996	3	2.8	-999	-999	-999	-999	0.05256	-999	-999	-999	-999	-999	800	-999	-999	-999
Orcutt_2013	31.83	-64.17	0	-999	BATS	05/1996	1996	5	2.5	-999	-999	-999	-999	0.07392	-999	-999	-999	-999	-999	2800	-999	-999	-999
Orcutt_2013	31.83	-64.17	0	-999	BATS	06/1996	1996	6	3.3	-999	-999	-999	-999	0.163	-999	-999	-999	-999	-999	5000	-999	-999	-999
Orcutt_2013	31.83	-64.17	0	-999	BATS	07/1996	1996	7	4.4	-999	-999	-999	-999	0.75192	-999	-999	-999	-999	-999	15600	-999	-999	-999
Orcutt_2013	31.83	-64.17	0	-999	BATS	08/1996	1996	8	1.5	-999	-999	-999	-999	0.39732	-999	-999	-999	-999	-999	30100	-999	-999	-999
Orcutt_2013	31.83	-64.17	0	-999	BATS	09/1996	1996	9	1.8	-999	-999	-999	-999	0.0777	-999	-999	-999	-999	-999	18500	-999	-999	-999
Orcutt_2013	31.83	-64.17	0	-999	BATS	10/1996	1996	10	0.8	-999	-999	-999	-999	3.2112	-999	-999	-999	-999	-999	89200	-999	-999	-999
Orcutt_2013	31.83	-64.17	0	-999	BATS	11/1996	1996	11	1.8	-999	-999	-999	-999	0.94956	-999	-999	-999	-999	-999	16400	-999	-999	-999
Orcutt_2013	31.83	-64.17	0	-999	BATS	01/1997	1997	1	2.1	-999	-999	-999	-999	0.0276	-999	-999	-999	-999	-999	1000	-999	-999	-999
Orcutt_2013	31.83	-64.17	0	-999	BATS	02/1997	1997	2	2.2	-999	-999	-999	-999	0.06048	-999	-999	-999	-999	-999	2400	-999	-999	-999
Orcutt_2013	31.83	-64.17	0	-999	BATS	03/1997	1997	3	1.1	-999	-999	-999	-999	0.0483	-999	-999	-999	-999	-999	2300	-999	-999	-999
Orcutt_2013	31.83	-64.17	0	-999	BATS	04/1997	1997	4	4.4	-999	-999	-999	-999	0.00432	-999	-999	-999	-999	-999	200	-999	-999	-999
Orcutt_2013	31.83	-64.17	0	-999	BATS	05/1997	1997	5	1.3	-999	-999	-999	-999	0.00372	-999	-999	-999	-999	-999	200	-999	-999	-999
Orcutt_2013	31.83	-64.17	0	-999	BATS	06/1997	1997	6	4	-999	-999	-999	-999	0.0333	-999	-999	-999	-999	-999	1500	-999	-999	-999
Orcutt_2013	31.83	-64.17	0	-999	BATS	07/1997	1997	7	2.1	-999	-999	-999	-999	0.22518	-999	-999	-999	-999	-999	13900	-999	-999	-999
Rees_2009	50.23	-4.24	8	-999	L4	07/2007	2007	7	-999	-999	2.87	-999	-999	-999	-999	-999	-999	56	2.7	-999	-999	-999	-999
Rees_2009	50.23	-4.24	6.5	-999	L4	06/2007	2007	6	-999	-999	0.622	-999	-999	-999	-999	-999	-999	142	1.567	-999	-999	-999	-999
Rees_2009	50.23	-4.24	5	-999	L4	07/2007	2007	7	-999	-999	3.838	-999	-999	-999	-999	-999	-999	60	7.707	-999	-999	-999	-999
Rees_2009	50.23	-4.24	4	-999	L4	07/2007	2007	7	-999	-999	40.164	-999	-999	-999	-999	-999	-999	1880	8.652	-999	-999	-999	-999
Rees_2009	50.23	-4.24	0	-999	L4	06/2007	2007	6	-999	-999	0.426	-999	-999	-999	-999	-999	-999	66	0.984	-999	-999	-999	-999
Rees_2009	50.23	-4.24	0	-999	L4	06/2007	2007	6	-999	-999	0	-999	-999	-999	-999	-999	-999	142	1.567	-999	-999	-999	-999
Rees_2009	50.23	-4.24	0	-999	L4	07/2007	2007	7	-999	-999	0.295	-999	-999	-999	-999	-999	-999	60	7.707	-999	-999	-999	-999
Rees_2009	50.23	-4.24	0	-999	L4	07/2007	2007	7	-999	-999	42.24	-999	-999	-999	-999	-999	-999	1880	8.652	-999	-999	-999	-999
Rees_2009	50.23	-4.24	0	-999	L4	07/2007	2007	7	-999	-999	0.929	-999	-999	-999	-999	-999	-999	56	2.7	-999	-999	-999	-999
Rees_2009	50.23	-4.24	0	-999	L4	06/2007	2007	6	-999	-999	0.426	-999	-999	-999	-999	-999	-999	66	0.984	-999	-999	-999	-999
Reynolds_2014	-6.963	-24.934	10	D361	-999	03/2011	2011	3	0.0957083	-999	-999	-999	-999	-999	-999	-999	98.65	193.84	-999	-999	-999	-999	-999
Reynolds_2014	10.699	-28.76	10	D361	-999	03/2011	2011	3	0.101875	-999	-999	-999	-999	-999	-999	-999	17.71	215.2	-999	-999	-999	-999	-999
Reynolds_2014	12.092	-28.926	10	D361	-999	03/2011	2011	3	0.411208	-999	-999	-999	-999	-999	-999	-999	17.78	121.45	-999	-999	-999	-999	-999
Reynolds_2014	-3.054	-25.503	10	D361	-999	03/2011	2011	3	0.328542	-999	-999	-999	-999	-999	-999	-999	49.22	171.62	-999	-999	-999	-999	-999
Reynolds_2014	15.559	-28.761	10	D361	-999	03/2011	2011	3	0.083875	-999	-999	-999	-999	-999	-999	-999	16.14	157.45	-999	-999	-999	-999	-999
Reynolds_2014	8.443	-28.293	10	D361	-999	03/2011	2011	3	0.426667	-999	-999	-999	-999	-999	-999	-999	11.83	127.35	-999	-999	-999	-999	-999
Reynolds_2014	12.307	-25.051	10	D361	-999	03/2011	2011	3	0.420375	-999	-999	-999	-999	-999	-999	-999	19.47	96.2	-999	-999	-999	-999	-999
Reynolds_2014	12.614	-23.562	10	D361	-999	03/2011	2011	3	0.987417	-999	-999	-999	-999	-999	-999	-999	31.41	116.35	-999	-999	-999	-999	-999
Reynolds_2014	12.638	-21.865	10	D361	-999	03/2011	2011	3	0.218	-999	-999	-999	-999	-999	-999	-999	44.33	160.44	-999	-999	-999	-999	-999
Reynolds_2014	17.428	-28.402	10	D361	-999	03/2011	2011	3	0.0436667	-999	-999	-999	-999	-999	-999	-999	40.78	133.99	-999	-999	-999	-999	-999
Reynolds_2014	19.065	-28.154	10	D361	-999	03/2011	2011	3	0.389667	-999	-999	-999	-999	-999	-999	-999	39.96	97.16	-999	-999	-999	-999	-999
Reynolds_2014	3.542	-26.857	10	D361	-999	03/2011	2011	3	0.176208	-999	-999	-999	-999	-999	-999	-999	17.48	90.05	-999	-999	-999	-999	-999
Reynolds_2014	12.583	-18.57	10	D361	-999	03/2011	2011	3	0.0501667	-999	-999	-999	-999	-999	-999	-999	166.62	269.96	-999	-999	-999	-999	-999
Reynolds_2014	1.298	-26.043	10	D361	-999	03/2011	2011	3	0.166458	-999	-999	-999	-999	-999	-999	-999	44.47	171.48	-999	-999	-999	-999	-999
Reynolds_2014	-0.971	-25.753	10	D361	-999	03/2011	2011	3	0.169708	-999	-999	-999	-999	-999	-999	-999	81.39	82.96	-999	-999	-999	-999	-999
Reynolds_2014	12.594	-17.811	10	D361	-999	03/2011	2011	3	0.169458	-999	-999	-999	-999	-999	-999	-999	674.78	196.84	-999	-999	-999	-999	-999
Sato_2013	-26.4995	-120	177	KH-11-10	16	2012-01-10	2012	1	0.488596	-999	-999	-999	-999	-999	-999	-999	160	124.741	0.18	-999	-999	-999	-999
Sato_2013	-22.9988	-120.001	174	KH-11-10	15	2012-01-07	2012	1	0.379021	-999	-999	-999	-999	-999	-999	-999	-999	-999	0.185	-999	-999	-999	-999
Sato_2013	-26.498	-99.9982	172	KH-11-10	20	2012-01-16	2012	1	0.386227	-999	-999	-999	-999	-999	-999	-999	-999	-999	0.219	-999	-999	-999	-999
Sato_2013	-22.9995	-99.9988	163	KH-11-10	21	2012-01-17	2012	1	0.35628	-999	-999	-999	-999	-999	-999	-999	-999	-999	0.208	-999	-999	-999	-999
Sato_2013	-30.0015	-119.998	162	KH-11-10	17	2012-01-11	2012	1	0.497717	-999	-999	-999	-999	-999	-999	-999	197	171.587	0.217	-999	-999	-999	-999
Sato_2013	-19.9997	-120.003	150	KH-11-10	14	2012-01-06	2012	1	0.34633	-999	-999	-999	-999	-999	-999	-999	-999	-999	0.2	-999	-999	-999	-999
Sato_2013	25.001	160.001	137	KH-12-3	8	2012-07-18	2012	7	0.575044	0.140346	0.434698	-999	-999	-999	-999	-999	73	109.715	0.384	-999	-999	-999	-999
Sato_2013	22.999	154.999	134	KH-11-10	1	2011-12-05	2011	12	0.355112	-999	-999	-999	-999	-999	-999	-999	43	93.22	0.149	-999	-999	-999	-999
Sato_2013	19.9993	148.002	129	KH-12-3	12	2012-08-01	2012	8	0.501875	0.107948	0.393927	-999	-999	-999	-999	-999	58	107.463	0.282	-999	-999	-999	-999
Sato_2013	9.99983	159.999	128	KH-12-3	11	2012-07-23	2012	7	0.706894	0.15992	0.546974	-999	-999	-999	-999	-999	223	-999	0.318	-999	-999	-999	-999
Sato_2013	19.9983	160.002	126	KH-12-3	9	2012-07-19	2012	7	0.371986	0.0956051	0.276381	-999	-999	-999	-999	-999	130	166.811	0.22	-999	-999	-999	-999
Sato_2013	-29.9995	-100	126	KH-11-10	19	2012-01-16	2012	1	0.227101	-999	-999	-999	-999	-999	-999	-999	18	106.05	0.416	-999	-999	-999	-999
Sato_2013	14.9998	159.98	122	KH-12-3	10	2012-07-22	2012	7	0.540115	0.0777938	0.462321	-999	-999	-999	-999	-999	37	-999	0.366	-999	-999	-999	-999
Sato_2013	23.0015	164.999	119	KH-11-10	3	2011-12-08	2011	12	0.364274	-999	-999	-999	-999	-999	-999	-999	41	113.674	0.211	-999	-999	-999	-999
Sato_2013	23.0003	180	119	KH-11-10	5	2011-12-13	2011	12	0.122171	-999	-999	-999	-999	-999	-999	-999	29	180.208	0.228	-999	-999	-999	-999
Sato_2013	23.0005	159.995	116	KH-11-10	2	2011-12-07	2011	12	0.259837	-999	-999	-999	-999	-999	-999	-999	61	89.2402	0.228	-999	-999	-999	-999
Sato_2013	22.9998	-169.999	110	KH-11-10	6	2011-12-15	2011	12	0.287693	-999	-999	-999	-999	-999	-999	-999	118	158.825	0.254	-999	-999	-999	-999
Sato_2013	23.001	174.915	109	KH-11-10	4B	2011-12-11	2011	12	0.219865	-999	-999	-999	-999	-999	-999	-999	50	129.613	0.204	-999	-999	-999	-999
Sato_2013	22.7703	-158.091	105	KH-11-10	8	2011-12-18	2011	12	0.444869	-999	-999	-999	-999	-999	-999	-999	72	217.23	0.163	-999	-999	-999	-999
Sato_2013	30.9993	134.066	105	KH-12-3	16	2012-08-09	2012	8	0.334642	0.108934	0.225708	-999	-999	-999	-999	-999	35	91.0533	0.382	-999	-999	-999	-999
Sato_2013	23.0038	169.997	98	KH-11-10	4	2011-12-10	2011	12	0.207853	-999	-999	-999	-999	-999	-999	-999	73	141.321	0.274	-999	-999	-999	-999
Sato_2013	22.9995	-165	97	KH-11-10	7	2011-12-17	2011	12	0.225252	-999	-999	-999	-999	-999	-999	-999	54	151.888	0.303	-999	-999	-999	-999
Sato_2013	37.4998	160.001	93	KH-12-3	4	2012-07-13	2012	7	0.788031	0.146461	0.64157	-999	-999	-999	-999	-999	321	-999	0.155	-999	-999	-999	-999
Sato_2013	-7.49967	-127.504	89	KH-11-10	12	2012-01-03	2012	1	0.847637	-999	-999	-999	-999	-999	-999	-999	-999	-999	0.238	-999	-999	-999	-999
Sato_2013	24.0002	143.21	88	KH-12-3	14	2012-08-05	2012	8	0.38786	0.17498	0.212879	-999	-999	-999	-999	-999	13	87.5938	0.328	-999	-999	-999	-999
Sato_2013	29.9975	144.838	87	KH-12-3	13	2012-08-06	2012	8	0.290028	0.115766	0.174263	-999	-999	-999	-999	-999	175	115.211	0.519	-999	-999	-999	-999
Sato_2013	29.9998	160	87	KH-12-3	7	2012-07-16	2012	7	0.277746	0.0948963	0.18285	-999	-999	-999	-999	-999	59	93.4942	0.557	-999	-999	-999	-999
Sato_2013	33.0003	160	82	KH-12-3	6	2012-07-15	2012	7	0.30868	0.0955512	0.213129	-999	-999	-999	-999	-999	184	127.355	0.44	-999	-999	-999	-999
Sato_2013	28	137.998	80	KH-12-3	15	2012-08-07	2012	8	0.294842	0	0.294842	-999	-999	-999	-999	-999	90	87.8406	0.792	-999	-999	-999	-999
Sato_2013	32.2492	133.387	80	KH-12-3	17	2012-08-10	2012	8	0.314428	0.100527	0.2139	-999	-999	-999	-999	-999	35	84.3214	0.424	-999	-999	-999	-999
Sato_2013	12.9993	-147.99	73	KH-11-10	9	2011-12-28	2011	12	0.958102	-999	-999	-999	-999	-999	-999	-999	-999	-999	0.353	-999	-999	-999	-999
Sato_2013	7.00067	-141.998	71	KH-11-10	10	2011-12-30	2011	12	0.575911	-999	-999	-999	-999	-999	-999	-999	187	-999	0.294	-999	-999	-999	-999
Sato_2013	-15.0005	-120	65	KH-11-10	13	2012-01-05	2012	1	0.45625	-999	-999	-999	-999	-999	-999	-999	-999	-999	0.261	-999	-999	-999	-999
Sato_2013	34.9997	160.003	63	KH-12-3	5	2012-07-14	2012	7	0.308629	0.0830969	0.225532	-999	-999	-999	-999	-999	162	154.291	0.776	-999	-999	-999	-999
Sato_2013	46.9147	160.003	43	KH-12-3	1	2012-07-09	2012	7	0.138135	0.0422885	0.095846	-999	-999	-999	-999	-999	-999	-999	0.824	-999	-999	-999	-999
Sato_2013	33.084	133.666	43	KH-12-3	18	2012-08-11	2012	8	0.755835	0.140781	0.615055	-999	-999	-999	-999	-999	150	101.393	1.039	-999	-999	-999	-999
Sato_2013	-0.00833333	-135	40	KH-11-10	11	2012-01-01	2012	1	0.791457	-999	-999	-999	-999	-999	-999	-999	-999	-999	0.348	-999	-999	-999	-999
Sato_2013	43.4982	160.002	31	KH-12-3	2	2012-07-11	2012	7	0.721977	0.0751472	0.64683	-999	-999	-999	-999	-999	-999	-999	0.645	-999	-999	-999	-999
Sato_2013	39.9998	159.997	28	KH-12-3	3	2012-07-12	2012	7	0.477011	0.0663387	0.410672	-999	-999	-999	-999	-999	-999	-999	0.589	-999	-999	-999	-999
Sato_2013	29.9975	144.838	10	KH-12-3	13	2012-08-06	2012	8	0.704245	0.346783	0.357462	-999	-999	-999	-999	-999	0	139.578	0.038	-999	-999	-999	-999
Sato_2013	23.0038	169.997	10	KH-11-10	4	2011-12-10	2011	12	0.27553	-999	-999	-999	-999	-999	-999	-999	0	125.411	0.046	-999	-999	-999	-999
Sato_2013	23.0015	164.999	10	KH-11-10	3	2011-12-08	2011	12	0.187492	-999	-999	-999	-999	-999	-999	-999	22	184.813	0.046	-999	-999	-999	-999
Sato_2013	25.001	160.001	10	KH-12-3	8	2012-07-18	2012	7	0.563315	0.119507	0.443808	-999	-999	-999	-999	-999	3	171.686	0.047	-999	-999	-999	-999
Sato_2013	29.9998	160	10	KH-12-3	7	2012-07-16	2012	7	3.72936	0.680768	3.04859	-999	-999	-999	-999	-999	5	172.552	0.058	-999	-999	-999	-999
Sato_2013	39.9998	159.997	10	KH-12-3	3	2012-07-12	2012	7	0.475641	0.099903	0.375738	-999	-999	-999	-999	-999	32	160.492	0.048	-999	-999	-999	-999
Sato_2013	23.0005	159.995	10	KH-11-10	2	2011-12-07	2011	12	0.2748	-999	-999	-999	-999	-999	-999	-999	30	212.708	0.098	-999	-999	-999	-999
Sato_2013	24.0002	143.21	10	KH-12-3	14	2012-08-05	2012	8	0.529165	0.123933	0.405233	-999	-999	-999	-999	-999	20	171.204	0.121	-999	-999	-999	-999
Sato_2013	12.9993	-147.99	10	KH-11-10	9	2011-12-28	2011	12	0.145999	-999	-999	-999	-999	-999	-999	-999	44	220.447	0.143	-999	-999	-999	-999
Sato_2013	14.9998	159.98	10	KH-12-3	10	2012-07-22	2012	7	0.113846	0.0416879	0.0721585	-999	-999	-999	-999	-999	-999	-999	0.122	-999	-999	-999	-999
Sato_2013	43.4982	160.002	10	KH-12-3	2	2012-07-11	2012	7	0.413545	0.0682883	0.345257	-999	-999	-999	-999	-999	141	-999	0.102	-999	-999	-999	-999
Sato_2013	23.0003	180	10	KH-11-10	5	2011-12-13	2011	12	0.103608	-999	-999	-999	-999	-999	-999	-999	-999	-999	0.251	-999	-999	-999	-999
Sato_2013	19.9993	148.002	10	KH-12-3	12	2012-08-01	2012	8	0.670029	0.174433	0.495596	-999	-999	-999	-999	-999	-999	-999	0.141	-999	-999	-999	-999
Sato_2013	23.001	174.915	10	KH-11-10	4B	2011-12-11	2011	12	0.188313	-999	-999	-999	-999	-999	-999	-999	-999	-999	0.126	-999	-999	-999	-999
Sato_2013	46.9147	160.003	10	KH-12-3	1	2012-07-09	2012	7	0.11862	0.0523365	0.0662832	-999	-999	-999	-999	-999	-999	-999	0.115	-999	-999	-999	-999
Sato_2013	22.999	154.999	10	KH-11-10	1	2011-12-05	2011	12	0.460183	-999	-999	-999	-999	-999	-999	-999	-999	-999	0.065	-999	-999	-999	-999
Sato_2013	7.00067	-141.998	10	KH-11-10	10	2011-12-30	2011	12	0.388996	-999	-999	-999	-999	-999	-999	-999	127	224.373	0.023	-999	-999	-999	-999
Sato_2013	22.7703	-158.091	10	KH-11-10	8	2011-12-18	2011	12	0.204128	-999	-999	-999	-999	-999	-999	-999	92	160.093	0.021	-999	-999	-999	-999
Sato_2013	22.9998	-169.999	10	KH-11-10	6	2011-12-15	2011	12	0.288499	-999	-999	-999	-999	-999	-999	-999	140	198.233	0.035	-999	-999	-999	-999
Sato_2013	33.0003	160	10	KH-12-3	6	2012-07-15	2012	7	0.402299	0.157222	0.245076	-999	-999	-999	-999	-999	178	172.847	0.025	-999	-999	-999	-999
Sato_2013	34.9997	160.003	10	KH-12-3	5	2012-07-14	2012	7	0.509146	0.17863	0.330515	-999	-999	-999	-999	-999	-999	-999	0.024	-999	-999	-999	-999
Sato_2013	-7.49967	-127.504	10	KH-11-10	12	2012-01-03	2012	1	0.407174	-999	-999	-999	-999	-999	-999	-999	-999	-999	0.453	-999	-999	-999	-999
Sato_2013	22.9995	-165	10	KH-11-10	7	2011-12-17	2011	12	0.242691	-999	-999	-999	-999	-999	-999	-999	-999	-999	0.627	-999	-999	-999	-999
Sato_2013	30.9993	134.066	10	KH-12-3	16	2012-08-09	2012	8	0.586159	0.256229	0.32993	-999	-999	-999	-999	-999	-999	-999	0.615	-999	-999	-999	-999
Sato_2013	19.9983	160.002	10	KH-12-3	9	2012-07-19	2012	7	0.282062	0.130529	0.151533	-999	-999	-999	-999	-999	19	-999	0.145	-999	-999	-999	-999
Sato_2013	-0.00833333	-135	10	KH-11-10	11	2012-01-01	2012	1	0.218261	-999	-999	-999	-999	-999	-999	-999	8	134.482	0.073	-999	-999	-999	-999
Sato_2013	9.99983	159.999	10	KH-12-3	11	2012-07-23	2012	7	0.190944	0.0913081	0.0996355	-999	-999	-999	-999	-999	5	129.643	0.076	-999	-999	-999	-999
Sato_2013	37.4998	160.001	10	KH-12-3	4	2012-07-13	2012	7	0.183557	0.0744162	0.10914	-999	-999	-999	-999	-999	0	134.953	0.054	-999	-999	-999	-999
Sato_2013	28	137.998	10	KH-12-3	15	2012-08-07	2012	8	0.410145	0.131144	0.279	-999	-999	-999	-999	-999	3	134.247	0.048	-999	-999	-999	-999
Sato_2013	-22.9995	-99.9988	10	KH-11-10	21	2012-01-17	2012	1	0.081457	-999	-999	-999	-999	-999	-999	-999	5	159.052	0.06	-999	-999	-999	-999
Sato_2013	-26.498	-99.9982	10	KH-11-10	20	2012-01-16	2012	1	0.120215	-999	-999	-999	-999	-999	-999	-999	78	-999	0.052	-999	-999	-999	-999
Sato_2013	-22.9988	-120.001	10	KH-11-10	15	2012-01-07	2012	1	0.293581	-999	-999	-999	-999	-999	-999	-999	89	-999	0.043	-999	-999	-999	-999
Sato_2013	-29.9995	-100	10	KH-11-10	19	2012-01-16	2012	1	0.043752	-999	-999	-999	-999	-999	-999	-999	5	140.17	0.101	-999	-999	-999	-999
Sato_2013	-30.0015	-119.998	10	KH-11-10	17	2012-01-11	2012	1	0.130579	-999	-999	-999	-999	-999	-999	-999	0	89.4654	0.073	-999	-999	-999	-999
Sato_2013	-15.0005	-120	10	KH-11-10	13	2012-01-05	2012	1	0.274744	-999	-999	-999	-999	-999	-999	-999	4	125.573	0.068	-999	-999	-999	-999
Sato_2013	-19.9997	-120.003	10	KH-11-10	14	2012-01-06	2012	1	0.241175	-999	-999	-999	-999	-999	-999	-999	0	99.3427	0.077	-999	-999	-999	-999
Sato_2013	-26.4995	-120	10	KH-11-10	16	2012-01-10	2012	1	0.155185	-999	-999	-999	-999	-999	-999	-999	5	88.3099	0.059	-999	-999	-999	-999
Sato_2013	32.2492	133.387	10	KH-12-3	17	2012-08-10	2012	8	0.570763	0.192306	0.378457	-999	-999	-999	-999	-999	4	105.494	0.077	-999	-999	-999	-999
Sato_2013	33.084	133.666	10	KH-12-3	18	2012-08-11	2012	8	0.961729	0.334783	0.626945	-999	-999	-999	-999	-999	3	111.379	0.236	-999	-999	-999	-999
Sebastian_2004	27.4314	-15.8517	100	FAX 9908	-999	26/08/1999	1999	8	0.0293727	-999	-999	-999	-999	-999	-999	-999	-999	-999	-999	-999	-999	-999	-999
Sebastian_2004	27.4747	-14.4658	100	FAX 9908	-999	20/08/1999	1999	8	0.0298974	-999	-999	-999	-999	-999	-999	-999	-999	-999	-999	-999	-999	-999	-999
Sebastian_2004	27.5436	-15.5511	100	FAX 9908	-999	26/08/1999	1999	8	0.0119117	-999	-999	-999	-999	-999	-999	-999	-999	-999	-999	-999	-999	-999	-999
Sebastian_2004	27.5989	-15.43	100	FAX 9908	-999	25/08/1999	1999	8	0.039801	-999	-999	-999	-999	-999	-999	-999	-999	-999	-999	-999	-999	-999	-999
Sebastian_2004	27.49	-15.6922	100	FAX 9908	-999	26/08/1999	1999	8	0.0275698	-999	-999	-999	-999	-999	-999	-999	-999	-999	-999	-999	-999	-999	-999
Sebastian_2004	27.5978	-14.3256	100	FAX 9908	-999	13/08/1999	1999	8	0.0854371	-999	-999	-999	-999	-999	-999	-999	-999	-999	-999	-999	-999	-999	-999
Sebastian_2004	27.6578	-14.2678	100	FAX 9908	-999	19/08/1999	1999	8	0.0295721	-999	-999	-999	-999	-999	-999	-999	-999	-999	-999	-999	-999	-999	-999
Sebastian_2004	27.8342	-14.0706	100	FAX 9908	-999	19/08/1999	1999	8	0.0470665	-999	-999	-999	-999	-999	-999	-999	-999	-999	-999	-999	-999	-999	-999
Sebastian_2004	27.8917	-14.0058	100	FAX 9908	-999	12/08/1999	1999	8	0.0672341	-999	-999	-999	-999	-999	-999	-999	-999	-999	-999	-999	-999	-999	-999
Sebastian_2004	27.8917	-14.0058	80	FAX 9908	-999	12/08/1999	1999	8	0.0193527	-999	-999	-999	-999	-999	-999	-999	-999	-999	-999	-999	-999	-999	-999
Sebastian_2004	27.5158	-15.625	79	FAX 9908	-999	26/08/1999	1999	8	0.0299469	-999	-999	-999	-999	-999	-999	-999	-999	-999	-999	-999	-999	-999	-999
Sebastian_2004	27.4314	-15.8517	75	FAX 9908	-999	26/08/1999	1999	8	0.0651914	-999	-999	-999	-999	-999	-999	-999	-999	-999	-999	-999	-999	-999	-999
Sebastian_2004	27.3531	-14.5839	75	FAX 9908	-999	13/08/1999	1999	8	0.0322712	-999	-999	-999	-999	-999	-999	-999	-999	-999	-999	-999	-999	-999	-999
Sebastian_2004	27.5025	-14.675	75	FAX 9908	-999	21/08/1999	1999	8	0.295068	-999	-999	-999	-999	-999	-999	-999	-999	-999	-999	-999	-999	-999	-999
Sebastian_2004	27.5672	-15.4836	75	FAX 9908	-999	26/08/1999	1999	8	0.0457765	-999	-999	-999	-999	-999	-999	-999	-999	-999	-999	-999	-999	-999	-999
Sebastian_2004	27.6194	-15.3447	75	FAX 9908	-999	25/08/1999	1999	8	0.0713717	-999	-999	-999	-999	-999	-999	-999	-999	-999	-999	-999	-999	-999	-999
Sebastian_2004	27.49	-15.6922	75	FAX 9908	-999	26/08/1999	1999	8	0.0867571	-999	-999	-999	-999	-999	-999	-999	-999	-999	-999	-999	-999	-999	-999
Sebastian_2004	27.5978	-14.3256	75	FAX 9908	-999	13/08/1999	1999	8	0.0255526	-999	-999	-999	-999	-999	-999	-999	-999	-999	-999	-999	-999	-999	-999
Sebastian_2004	27.7617	-15.1031	75	FAX 9908	-999	24/08/1999	1999	8	0.024482	-999	-999	-999	-999	-999	-999	-999	-999	-999	-999	-999	-999	-999	-999
Sebastian_2004	27.4844	-14.1169	75	FAX 9908	-999	12/08/1999	1999	8	0.0756518	-999	-999	-999	-999	-999	-999	-999	-999	-999	-999	-999	-999	-999	-999
Sebastian_2004	27.8464	-15.1036	75	FAX 9908	-999	23/08/1999	1999	8	0.0635304	-999	-999	-999	-999	-999	-999	-999	-999	-999	-999	-999	-999	-999	-999
Sebastian_2004	27.9308	-13.8958	75	FAX 9908	-999	16/08/1999	1999	8	0.169808	-999	-999	-999	-999	-999	-999	-999	-999	-999	-999	-999	-999	-999	-999
Sebastian_2004	27.8622	-13.895	75	FAX 9908	-999	16/08/1999	1999	8	0.152526	-999	-999	-999	-999	-999	-999	-999	-999	-999	-999	-999	-999	-999	-999
Sebastian_2004	28.045	-14.0906	75	FAX 9908	-999	19/08/1999	1999	8	0.198886	-999	-999	-999	-999	-999	-999	-999	-999	-999	-999	-999	-999	-999	-999
Sebastian_2004	28.045	-14.0906	75	FAX 9908	-999	19/08/1999	1999	8	0.0817828	-999	-999	-999	-999	-999	-999	-999	-999	-999	-999	-999	-999	-999	-999
Sebastian_2004	27.9675	-15.1025	75	FAX 9908	-999	24/08/1999	1999	8	0.047215	-999	-999	-999	-999	-999	-999	-999	-999	-999	-999	-999	-999	-999	-999
Sebastian_2004	27.5436	-15.5511	70	FAX 9908	-999	26/08/1999	1999	8	0.0720938	-999	-999	-999	-999	-999	-999	-999	-999	-999	-999	-999	-999	-999	-999
Sebastian_2004	27.7969	-13.9	65	FAX 9908	-999	16/08/1999	1999	8	8.60042	-999	-999	-999	-999	-999	-999	-999	-999	-999	-999	-999	-999	-999	-999
Sebastian_2004	27.5989	-15.43	64	FAX 9908	-999	25/08/1999	1999	8	0.081806	-999	-999	-999	-999	-999	-999	-999	-999	-999	-999	-999	-999	-999	-999
Sebastian_2004	27.8342	-14.0706	62	FAX 9908	-999	19/08/1999	1999	8	0.0562738	-999	-999	-999	-999	-999	-999	-999	-999	-999	-999	-999	-999	-999	-999
Sebastian_2004	27.8994	-15.1122	60	FAX 9908	-999	23/08/1999	1999	8	0.0897444	-999	-999	-999	-999	-999	-999	-999	-999	-999	-999	-999	-999	-999	-999
Sebastian_2004	28.045	-14.0906	58	FAX 9908	-999	19/08/1999	1999	8	0.0876325	-999	-999	-999	-999	-999	-999	-999	-999	-999	-999	-999	-999	-999	-999
Sebastian_2004	27.7311	-13.895	58	FAX 9908	-999	16/08/1999	1999	8	0.0586803	-999	-999	-999	-999	-999	-999	-999	-999	-999	-999	-999	-999	-999	-999
Sebastian_2004	27.7664	-13.8969	56	FAX 9908	-999	16/08/1999	1999	8	0.052965	-999	-999	-999	-999	-999	-999	-999	-999	-999	-999	-999	-999	-999	-999
Sebastian_2004	27.6194	-15.3447	54	FAX 9908	-999	25/08/1999	1999	8	0.0463939	-999	-999	-999	-999	-999	-999	-999	-999	-999	-999	-999	-999	-999	-999
Sebastian_2004	27.5672	-15.4836	51	FAX 9908	-999	26/08/1999	1999	8	0.0253819	-999	-999	-999	-999	-999	-999	-999	-999	-999	-999	-999	-999	-999	-999
Sebastian_2004	27.3531	-14.5839	50	FAX 9908	-999	13/08/1999	1999	8	0.0825778	-999	-999	-999	-999	-999	-999	-999	-999	-999	-999	-999	-999	-999	-999
Sebastian_2004	27.5158	-15.625	50	FAX 9908	-999	26/08/1999	1999	8	0.0497393	-999	-999	-999	-999	-999	-999	-999	-999	-999	-999	-999	-999	-999	-999
Sebastian_2004	27.6969	-15.1592	50	FAX 9908	-999	25/08/1999	1999	8	0.0754389	-999	-999	-999	-999	-999	-999	-999	-999	-999	-999	-999	-999	-999	-999
Sebastian_2004	27.5978	-14.3256	50	FAX 9908	-999	13/08/1999	1999	8	0.0757263	-999	-999	-999	-999	-999	-999	-999	-999	-999	-999	-999	-999	-999	-999
Sebastian_2004	27.6578	-14.2678	50	FAX 9908	-999	19/08/1999	1999	8	0.0558458	-999	-999	-999	-999	-999	-999	-999	-999	-999	-999	-999	-999	-999	-999
Sebastian_2004	27.4844	-14.1169	50	FAX 9908	-999	12/08/1999	1999	8	0.150379	-999	-999	-999	-999	-999	-999	-999	-999	-999	-999	-999	-999	-999	-999
Sebastian_2004	27.8464	-15.1036	50	FAX 9908	-999	23/08/1999	1999	8	0.0684718	-999	-999	-999	-999	-999	-999	-999	-999	-999	-999	-999	-999	-999	-999
Sebastian_2004	27.8342	-14.0706	50	FAX 9908	-999	19/08/1999	1999	8	0.143251	-999	-999	-999	-999	-999	-999	-999	-999	-999	-999	-999	-999	-999	-999
Sebastian_2004	27.8917	-14.0058	50	FAX 9908	-999	12/08/1999	1999	8	0.026208	-999	-999	-999	-999	-999	-999	-999	-999	-999	-999	-999	-999	-999	-999
Sebastian_2004	27.9308	-13.8958	50	FAX 9908	-999	16/08/1999	1999	8	0.208433	-999	-999	-999	-999	-999	-999	-999	-999	-999	-999	-999	-999	-999	-999
Sebastian_2004	27.8622	-13.895	50	FAX 9908	-999	16/08/1999	1999	8	0.157507	-999	-999	-999	-999	-999	-999	-999	-999	-999	-999	-999	-999	-999	-999
Sebastian_2004	28.045	-14.0906	50	FAX 9908	-999	19/08/1999	1999	8	0.100613	-999	-999	-999	-999	-999	-999	-999	-999	-999	-999	-999	-999	-999	-999
Sebastian_2004	28.045	-14.0906	50	FAX 9908	-999	19/08/1999	1999	8	0.172195	-999	-999	-999	-999	-999	-999	-999	-999	-999	-999	-999	-999	-999	-999
Sebastian_2004	28.045	-14.0906	50	FAX 9908	-999	19/08/1999	1999	8	0.0247949	-999	-999	-999	-999	-999	-999	-999	-999	-999	-999	-999	-999	-999	-999
Sebastian_2004	27.6617	-13.9014	50	FAX 9908	-999	16/08/1999	1999	8	0.0340001	-999	-999	-999	-999	-999	-999	-999	-999	-999	-999	-999	-999	-999	-999
Sebastian_2004	27.6986	-13.8956	50	FAX 9908	-999	16/08/1999	1999	8	0.103389	-999	-999	-999	-999	-999	-999	-999	-999	-999	-999	-999	-999	-999	-999
Sebastian_2004	27.5025	-14.675	49	FAX 9908	-999	21/08/1999	1999	8	0.211849	-999	-999	-999	-999	-999	-999	-999	-999	-999	-999	-999	-999	-999	-999
Sebastian_2004	27.9675	-15.1025	47	FAX 9908	-999	24/08/1999	1999	8	0.0489623	-999	-999	-999	-999	-999	-999	-999	-999	-999	-999	-999	-999	-999	-999
Sebastian_2004	27.7617	-15.1031	45	FAX 9908	-999	24/08/1999	1999	8	0.03595	-999	-999	-999	-999	-999	-999	-999	-999	-999	-999	-999	-999	-999	-999
Sebastian_2004	27.4747	-14.4658	40	FAX 9908	-999	20/08/1999	1999	8	0.0797757	-999	-999	-999	-999	-999	-999	-999	-999	-999	-999	-999	-999	-999	-999
Sebastian_2004	27.6969	-15.1592	36	FAX 9908	-999	25/08/1999	1999	8	0.064435	-999	-999	-999	-999	-999	-999	-999	-999	-999	-999	-999	-999	-999	-999
Sebastian_2004	27.6578	-14.2678	35	FAX 9908	-999	19/08/1999	1999	8	0.1751	-999	-999	-999	-999	-999	-999	-999	-999	-999	-999	-999	-999	-999	-999
Sebastian_2004	28.045	-14.0906	35	FAX 9908	-999	19/08/1999	1999	8	0.10235	-999	-999	-999	-999	-999	-999	-999	-999	-999	-999	-999	-999	-999	-999
Sebastian_2004	27.3531	-14.5839	32	FAX 9908	-999	13/08/1999	1999	8	0.0591556	-999	-999	-999	-999	-999	-999	-999	-999	-999	-999	-999	-999	-999	-999
Sebastian_2004	27.6617	-13.9014	30	FAX 9908	-999	16/08/1999	1999	8	0.053008	-999	-999	-999	-999	-999	-999	-999	-999	-999	-999	-999	-999	-999	-999
Sebastian_2004	27.81	-13.3503	30	FAX 9908	-999	17/08/1999	1999	8	0.0531178	-999	-999	-999	-999	-999	-999	-999	-999	-999	-999	-999	-999	-999	-999
Sebastian_2004	27.4747	-14.4658	25	FAX 9908	-999	20/08/1999	1999	8	0.0694765	-999	-999	-999	-999	-999	-999	-999	-999	-999	-999	-999	-999	-999	-999
Sebastian_2004	27.4844	-14.1169	25	FAX 9908	-999	12/08/1999	1999	8	0.0443096	-999	-999	-999	-999	-999	-999	-999	-999	-999	-999	-999	-999	-999	-999
Sebastian_2004	27.8994	-15.1122	25	FAX 9908	-999	23/08/1999	1999	8	0.0682081	-999	-999	-999	-999	-999	-999	-999	-999	-999	-999	-999	-999	-999	-999
Sebastian_2004	27.7664	-13.8969	25	FAX 9908	-999	16/08/1999	1999	8	0.180283	-999	-999	-999	-999	-999	-999	-999	-999	-999	-999	-999	-999	-999	-999
Sebastian_2004	28.045	-14.0906	25	FAX 9908	-999	19/08/1999	1999	8	0.0469074	-999	-999	-999	-999	-999	-999	-999	-999	-999	-999	-999	-999	-999	-999
Sebastian_2004	27.7969	-13.9	20	FAX 9908	-999	16/08/1999	1999	8	0.334827	-999	-999	-999	-999	-999	-999	-999	-999	-999	-999	-999	-999	-999	-999
Sebastian_2004	27.7311	-13.895	18	FAX 9908	-999	16/08/1999	1999	8	0.277825	-999	-999	-999	-999	-999	-999	-999	-999	-999	-999	-999	-999	-999	-999
Sebastian_2004	27.81	-13.3503	17	FAX 9908	-999	17/08/1999	1999	8	0.132209	-999	-999	-999	-999	-999	-999	-999	-999	-999	-999	-999	-999	-999	-999
Sebastian_2004	27.6986	-13.8956	14	FAX 9908	-999	16/08/1999	1999	8	0.15	-999	-999	-999	-999	-999	-999	-999	-999	-999	-999	-999	-999	-999	-999
Sebastian_2004	27.4747	-14.4658	10	FAX 9908	-999	20/08/1999	1999	8	0.0708312	-999	-999	-999	-999	-999	-999	-999	-999	-999	-999	-999	-999	-999	-999
Sebastian_2004	27.7664	-13.8969	9	FAX 9908	-999	16/08/1999	1999	8	0.115902	-999	-999	-999	-999	-999	-999	-999	-999	-999	-999	-999	-999	-999	-999
Sebastian_2004	27.6986	-13.8956	6	FAX 9908	-999	16/08/1999	1999	8	0.0798321	-999	-999	-999	-999	-999	-999	-999	-999	-999	-999	-999	-999	-999	-999
Sebastian_2004	27.9675	-15.1025	6	FAX 9908	-999	24/08/1999	1999	8	0.0724547	-999	-999	-999	-999	-999	-999	-999	-999	-999	-999	-999	-999	-999	-999
Sebastian_2004	27.4314	-15.8517	5	FAX 9908	-999	26/08/1999	1999	8	0.0116209	-999	-999	-999	-999	-999	-999	-999	-999	-999	-999	-999	-999	-999	-999
Sebastian_2004	27.3531	-14.5839	5	FAX 9908	-999	13/08/1999	1999	8	0.0576294	-999	-999	-999	-999	-999	-999	-999	-999	-999	-999	-999	-999	-999	-999
Sebastian_2004	27.5025	-14.675	5	FAX 9908	-999	21/08/1999	1999	8	0.197105	-999	-999	-999	-999	-999	-999	-999	-999	-999	-999	-999	-999	-999	-999
Sebastian_2004	27.5672	-15.4836	5	FAX 9908	-999	26/08/1999	1999	8	0.0169624	-999	-999	-999	-999	-999	-999	-999	-999	-999	-999	-999	-999	-999	-999
Sebastian_2004	27.5158	-15.625	5	FAX 9908	-999	26/08/1999	1999	8	0.0184096	-999	-999	-999	-999	-999	-999	-999	-999	-999	-999	-999	-999	-999	-999
Sebastian_2004	27.5436	-15.5511	5	FAX 9908	-999	26/08/1999	1999	8	0.0584742	-999	-999	-999	-999	-999	-999	-999	-999	-999	-999	-999	-999	-999	-999
Sebastian_2004	27.5989	-15.43	5	FAX 9908	-999	25/08/1999	1999	8	0.0337752	-999	-999	-999	-999	-999	-999	-999	-999	-999	-999	-999	-999	-999	-999
Sebastian_2004	27.6969	-15.1592	5	FAX 9908	-999	25/08/1999	1999	8	0.0409553	-999	-999	-999	-999	-999	-999	-999	-999	-999	-999	-999	-999	-999	-999
Sebastian_2004	27.6194	-15.3447	5	FAX 9908	-999	25/08/1999	1999	8	0.0662151	-999	-999	-999	-999	-999	-999	-999	-999	-999	-999	-999	-999	-999	-999
Sebastian_2004	27.49	-15.6922	5	FAX 9908	-999	26/08/1999	1999	8	0.0319127	-999	-999	-999	-999	-999	-999	-999	-999	-999	-999	-999	-999	-999	-999
Sebastian_2004	27.5978	-14.3256	5	FAX 9908	-999	13/08/1999	1999	8	0.0468251	-999	-999	-999	-999	-999	-999	-999	-999	-999	-999	-999	-999	-999	-999
Sebastian_2004	27.7617	-15.1031	5	FAX 9908	-999	24/08/1999	1999	8	0	-999	-999	-999	-999	-999	-999	-999	-999	-999	-999	-999	-999	-999	-999
Sebastian_2004	27.4844	-14.1169	5	FAX 9908	-999	12/08/1999	1999	8	0.100407	-999	-999	-999	-999	-999	-999	-999	-999	-999	-999	-999	-999	-999	-999
Sebastian_2004	27.8464	-15.1036	5	FAX 9908	-999	23/08/1999	1999	8	0.095919	-999	-999	-999	-999	-999	-999	-999	-999	-999	-999	-999	-999	-999	-999
Sebastian_2004	27.8342	-14.0706	5	FAX 9908	-999	19/08/1999	1999	8	0.0279029	-999	-999	-999	-999	-999	-999	-999	-999	-999	-999	-999	-999	-999	-999
Sebastian_2004	27.8917	-14.0058	5	FAX 9908	-999	12/08/1999	1999	8	0.0390842	-999	-999	-999	-999	-999	-999	-999	-999	-999	-999	-999	-999	-999	-999
Sebastian_2004	27.8994	-15.1122	5	FAX 9908	-999	23/08/1999	1999	8	0.0540717	-999	-999	-999	-999	-999	-999	-999	-999	-999	-999	-999	-999	-999	-999
Sebastian_2004	27.9308	-13.8958	5	FAX 9908	-999	16/08/1999	1999	8	0.281734	-999	-999	-999	-999	-999	-999	-999	-999	-999	-999	-999	-999	-999	-999
Sebastian_2004	27.8622	-13.895	5	FAX 9908	-999	16/08/1999	1999	8	0.118658	-999	-999	-999	-999	-999	-999	-999	-999	-999	-999	-999	-999	-999	-999
Sebastian_2004	27.7969	-13.9	5	FAX 9908	-999	16/08/1999	1999	8	0.0838224	-999	-999	-999	-999	-999	-999	-999	-999	-999	-999	-999	-999	-999	-999
Sebastian_2004	28.045	-14.0906	5	FAX 9908	-999	19/08/1999	1999	8	0.144526	-999	-999	-999	-999	-999	-999	-999	-999	-999	-999	-999	-999	-999	-999
Sebastian_2004	28.045	-14.0906	5	FAX 9908	-999	19/08/1999	1999	8	0.0442184	-999	-999	-999	-999	-999	-999	-999	-999	-999	-999	-999	-999	-999	-999
Sebastian_2004	28.045	-14.0906	5	FAX 9908	-999	19/08/1999	1999	8	0.0196145	-999	-999	-999	-999	-999	-999	-999	-999	-999	-999	-999	-999	-999	-999
Sebastian_2004	28.045	-14.0906	5	FAX 9908	-999	19/08/1999	1999	8	0.11878	-999	-999	-999	-999	-999	-999	-999	-999	-999	-999	-999	-999	-999	-999
Sebastian_2004	27.6617	-13.9014	5	FAX 9908	-999	16/08/1999	1999	8	0.0576144	-999	-999	-999	-999	-999	-999	-999	-999	-999	-999	-999	-999	-999	-999
Sebastian_2004	27.81	-13.3503	5	FAX 9908	-999	17/08/1999	1999	8	0.203955	-999	-999	-999	-999	-999	-999	-999	-999	-999	-999	-999	-999	-999	-999
Sebastian_2004	27.7311	-13.895	4	FAX 9908	-999	16/08/1999	1999	8	0.0710919	-999	-999	-999	-999	-999	-999	-999	-999	-999	-999	-999	-999	-999	-999
Sebastian_2004	27.6578	-14.2678	0	FAX 9908	-999	19/08/1999	1999	8	0.041296	-999	-999	-999	-999	-999	-999	-999	-999	-999	-999	-999	-999	-999	-999
Sohm_2006	26.35	-58.58	17.5	-999	3	03/2004	2004	3	1.5102	-999	-999	-999	-999	-999	-999	-999	20	-999	0.018	-999	-999	-999	-999
Sohm_2006	23.74	-56.2	17.5	-999	C	03/2004	2004	3	0.1014	-999	-999	-999	-999	-999	-999	-999	10	60	0.026	-999	-999	-999	-999
Sohm_2006	29.27	-61.6	17.5	-999	A	03/2004	2004	3	0.33	-999	-999	-999	-999	-999	-999	-999	10	180	0.22	-999	-999	-999	-999
Sohm_2006	9.99	-50	17.5	-999	6	03/2004	2004	3	0.3968	-999	-999	-999	-999	-999	-999	-999	70	-999	0.128	-999	-999	-999	-999
Sohm_2006	31.87	-64.2	17.5	-999	2	03/2004	2004	3	2.1296	-999	-999	-999	-999	-999	-999	-999	50	170	0.121	-999	-999	-999	-999
Sohm_2006	17.13	-52.25	17.5	-999	E	03/2004	2004	3	0.3315	-999	-999	-999	-999	-999	-999	-999	40	100	0.051	-999	-999	-999	-999
Srivastava_2021	-45.8281	170.64	1	-999	-999	11/11/2017	2017	11	10.65	-999	-999	-999	-999	-999	-999	-999	-999	-999	-999	-999	-999	-999	-999
Srivastava_2021	-45.8281	170.64	1	-999	-999	11/2017	2017	11	13.824	-999	-999	-999	-999	-999	-999	-999	-999	-999	-999	-999	-999	-999	-999
Srivastava_2021	-45.8281	170.64	1	-999	-999	08/12/2017	2017	12	10.53	-999	-999	-999	-999	-999	-999	-999	-999	-999	-999	-999	-999	-999	-999
Srivastava_2021	-45.8281	170.64	1	-999	-999	12/2017	2017	12	13.2	-999	-999	-999	-999	-999	-999	-999	-999	-999	-999	-999	-999	-999	-999
Srivastava_2021	-45.8281	170.64	1	-999	-999	05/01/2018	2018	1	10.47	-999	-999	-999	-999	-999	-999	-999	-999	-999	-999	-999	-999	-999	-999
Srivastava_2021	-45.8281	170.64	1	-999	-999	01/2018	2018	1	14.255	-999	-999	-999	-999	-999	-999	-999	-999	-999	-999	-999	-999	-999	-999
Srivastava_2021	-45.8281	170.64	1	-999	-999	02/02/2018	2018	2	10.348	-999	-999	-999	-999	-999	-999	-999	-999	-999	-999	-999	-999	-999	-999
Srivastava_2021	-45.8281	170.64	1	-999	-999	02/2018	2018	2	19.377	-999	-999	-999	-999	-999	-999	-999	-999	-999	-999	-999	-999	-999	-999
Srivastava_2021	-45.8281	170.64	1	-999	-999	02/03/2018	2018	3	18.871	-999	-999	-999	-999	-999	-999	-999	-999	-999	-999	-999	-999	-999	-999
Srivastava_2021	-45.8281	170.64	1	-999	-999	03/2018	2018	3	18.198	-999	-999	-999	-999	-999	-999	-999	-999	-999	-999	-999	-999	-999	-999
Srivastava_2021	-45.8281	170.64	1	-999	-999	30/03/2018	2018	3	17.302	-999	-999	-999	-999	-999	-999	-999	-999	-999	-999	-999	-999	-999	-999
Srivastava_2021	-45.8281	170.64	1	-999	-999	04/2018	2018	4	19.305	-999	-999	-999	-999	-999	-999	-999	-999	-999	-999	-999	-999	-999	-999
Srivastava_2021	-45.8281	170.64	1	-999	-999	27/04/2018	2018	4	21.365	-999	-999	-999	-999	-999	-999	-999	-999	-999	-999	-999	-999	-999	-999
Srivastava_2021	-45.8281	170.64	1	-999	-999	05/2018	2018	5	21.473	-999	-999	-999	-999	-999	-999	-999	-999	-999	-999	-999	-999	-999	-999
Srivastava_2021	-45.8281	170.64	1	-999	-999	25/05/2018	2018	5	25.483	-999	-999	-999	-999	-999	-999	-999	-999	-999	-999	-999	-999	-999	-999
Srivastava_2021	-45.8281	170.64	1	-999	-999	06/2018	2018	6	8.305	-999	-999	-999	-999	-999	-999	-999	-999	-999	-999	-999	-999	-999	-999
Srivastava_2021	-45.8281	170.64	1	-999	-999	22/06/2018	2018	6	9.863	-999	-999	-999	-999	-999	-999	-999	-999	-999	-999	-999	-999	-999	-999
Srivastava_2021	-45.8281	170.64	1	-999	-999	07/2018	2018	7	9.803	-999	-999	-999	-999	-999	-999	-999	-999	-999	-999	-999	-999	-999	-999
Srivastava_2021	-45.8281	170.64	1	-999	-999	20/07/2018	2018	7	10.691	-999	-999	-999	-999	-999	-999	-999	-999	-999	-999	-999	-999	-999	-999
Srivastava_2021	-45.8281	170.64	1	-999	-999	08/2018	2018	8	14.813	-999	-999	-999	-999	-999	-999	-999	-999	-999	-999	-999	-999	-999	-999
Srivastava_2021	-45.8281	170.64	1	-999	-999	17/08/2018	2018	8	14.085	-999	-999	-999	-999	-999	-999	-999	-999	-999	-999	-999	-999	-999	-999
Srivastava_2021	-45.8281	170.64	1	-999	-999	09/2018	2018	9	9.955	-999	-999	-999	-999	-999	-999	-999	-999	-999	-999	-999	-999	-999	-999
Srivastava_2021	-45.8281	170.64	1	-999	-999	15/09/2018	2018	9	12.014	-999	-999	-999	-999	-999	-999	-999	-999	-999	-999	-999	-999	-999	-999
Srivastava_2021	-45.8281	170.64	1	-999	-999	09/2018	2018	9	13.293	-999	-999	-999	-999	-999	-999	-999	-999	-999	-999	-999	-999	-999	-999
Srivastava_2021	-45.8281	170.64	1	-999	-999	13/10/2018	2018	10	16.523	-999	-999	-999	-999	-999	-999	-999	-999	-999	-999	-999	-999	-999	-999
Srivastava_2021	-45.8281	170.64	1	-999	-999	10/2018	2018	10	13.118	-999	-999	-999	-999	-999	-999	-999	-999	-999	-999	-999	-999	-999	-999
Srivastava_2021	-45.8281	170.64	1	-999	-999	10/11/2018	2018	11	17.965	-999	-999	-999	-999	-999	-999	-999	-999	-999	-999	-999	-999	-999	-999
Srivastava_2021	-45.8281	170.64	1	-999	-999	11/2018	2018	11	18.407	-999	-999	-999	-999	-999	-999	-999	-999	-999	-999	-999	-999	-999	-999
Srivastava_2021	-45.8281	170.64	1	-999	-999	08/12/2018	2018	12	31.172	-999	-999	-999	-999	-999	-999	-999	-999	-999	-999	-999	-999	-999	-999
Srivastava_2021	-45.8281	170.64	1	-999	-999	12/2018	2018	12	31.279	-999	-999	-999	-999	-999	-999	-999	-999	-999	-999	-999	-999	-999	-999
Srivastava_2021	-45.8281	170.64	1	-999	-999	06/01/2019	2019	1	22.8	-999	-999	-999	-999	-999	-999	-999	-999	-999	-999	-999	-999	-999	-999
Srivastava_2021	-45.8281	170.64	1	-999	-999	01/2019	2019	1	26.198	-999	-999	-999	-999	-999	-999	-999	-999	-999	-999	-999	-999	-999	-999
Srivastava_2021	-45.8281	170.64	1	-999	-999	02/02/2019	2019	2	24.187	-999	-999	-999	-999	-999	-999	-999	-999	-999	-999	-999	-999	-999	-999
Srivastava_2021	-45.8281	170.64	1	-999	-999	02/2019	2019	2	24.629	-999	-999	-999	-999	-999	-999	-999	-999	-999	-999	-999	-999	-999	-999
Srivastava_2021	-45.8281	170.64	1	-999	-999	02/03/2019	2019	3	20.443	-999	-999	-999	-999	-999	-999	-999	-999	-999	-999	-999	-999	-999	-999
Srivastava_2021	-45.8281	170.64	1	-999	-999	03/2019	2019	3	32.092	-999	-999	-999	-999	-999	-999	-999	-999	-999	-999	-999	-999	-999	-999
Srivastava_2021	-45.8281	170.64	1	-999	-999	29/03/2019	2019	3	21.272	-999	-999	-999	-999	-999	-999	-999	-999	-999	-999	-999	-999	-999	-999
Srivastava_2021	-45.8281	170.64	1	-999	-999	04/2019	2019	4	35.6	-999	-999	-999	-999	-999	-999	-999	-999	-999	-999	-999	-999	-999	-999
Srivastava_2021	-45.8281	170.64	1	-999	-999	27/04/2019	2019	4	20.316	-999	-999	-999	-999	-999	-999	-999	-999	-999	-999	-999	-999	-999	-999
Srivastava_2021	-45.8281	170.64	1	-999	-999	05/2019	2019	5	22.096	-999	-999	-999	-999	-999	-999	-999	-999	-999	-999	-999	-999	-999	-999
Srivastava_2021	-45.8281	170.64	1	-999	-999	24/05/2019	2019	5	21.5	-999	-999	-999	-999	-999	-999	-999	-999	-999	-999	-999	-999	-999	-999
Srivastava_2021	-45.8281	170.64	1	-999	-999	06/2019	2019	6	12.888	-999	-999	-999	-999	-999	-999	-999	-999	-999	-999	-999	-999	-999	-999
Srivastava_2021	-45.8281	170.64	1	-999	-999	21/06/2019	2019	6	20.077	-999	-999	-999	-999	-999	-999	-999	-999	-999	-999	-999	-999	-999	-999
Srivastava_2021	-45.8281	170.64	1	-999	-999	06/2019	2019	6	15.445	-999	-999	-999	-999	-999	-999	-999	-999	-999	-999	-999	-999	-999	-999
Suzumura_2012	30.0321	137.073	150	KT10-13	A	07/2010	2010	7	0.01	-999	-999	-999	-999	-999	-999	-999	-999	-999	-999	-999	-999	-999	-999
Suzumura_2012	32.9702	137.055	150	KT10-13	C	07/2010	2010	7	0.0315	-999	-999	-999	-999	-999	-999	-999	-999	-999	-999	-999	-999	-999	-999
Suzumura_2012	31.9629	137.064	150	KT10-13	B	07/2010	2010	7	0.02	-999	-999	-999	-999	-999	-999	-999	-999	-999	-999	-999	-999	-999	-999
Suzumura_2012	31.9629	137.064	100	KT10-13	B	07/2010	2010	7	0.021	-999	-999	-999	-999	-999	-999	-999	-999	-999	-999	-999	-999	-999	-999
Suzumura_2012	30.0321	137.073	90	KT10-13	A	07/2010	2010	7	0.01	-999	-999	-999	-999	-999	-999	-999	15	116	-999	-999	-999	-999	-999
Suzumura_2012	30.0321	137.073	90	KT10-13	A	07/2010	2010	7	0.011	-999	-999	-999	-999	-999	-999	-999	-999	-999	-999	-999	-999	-999	-999
Suzumura_2012	32.9702	137.055	85	KT10-13	C	07/2010	2010	7	0.03	-999	-999	-999	-999	-999	-999	-999	26	75	-999	-999	-999	-999	-999
Suzumura_2012	32.9702	137.055	85	KT10-13	C	07/2010	2010	7	0.0315	-999	-999	-999	-999	-999	-999	-999	-999	-999	-999	-999	-999	-999	-999
Suzumura_2012	30.0321	137.073	75	KT10-13	A	07/2010	2010	7	0.0095	-999	-999	-999	-999	-999	-999	-999	-999	-999	-999	-999	-999	-999	-999
Suzumura_2012	32.9702	137.055	75	KT10-13	C	07/2010	2010	7	0.021	-999	-999	-999	-999	-999	-999	-999	-999	-999	-999	-999	-999	-999	-999
Suzumura_2012	31.9629	137.064	75	KT10-13	B	07/2010	2010	7	0.02	-999	-999	-999	-999	-999	-999	-999	11	143	-999	-999	-999	-999	-999
Suzumura_2012	30.0321	137.073	50	KT10-13	A	07/2010	2010	7	0.061	-999	-999	-999	-999	-999	-999	-999	-999	-999	-999	-999	-999	-999	-999
Suzumura_2012	32.9702	137.055	50	KT10-13	C	07/2010	2010	7	0.051	-999	-999	-999	-999	-999	-999	-999	-999	-999	-999	-999	-999	-999	-999
Suzumura_2012	31.9629	137.064	50	KT10-13	B	07/2010	2010	7	0.022	-999	-999	-999	-999	-999	-999	-999	-999	-999	-999	-999	-999	-999	-999
Suzumura_2012	34.9454	139.351	50	KT10-13	H	07/2010	2010	7	0.0515	-999	-999	-999	-999	-999	-999	-999	-999	-999	-999	-999	-999	-999	-999
Suzumura_2012	34.9454	139.351	30	KT10-13	H	07/2010	2010	7	0.28	-999	-999	-999	-999	-999	-999	-999	24	61	-999	-999	-999	-999	-999
Suzumura_2012	34.9454	139.351	30	KT10-13	H	07/2010	2010	7	0.281	-999	-999	-999	-999	-999	-999	-999	-999	-999	-999	-999	-999	-999	-999
Suzumura_2012	30.0321	137.073	20	KT10-13	A	07/2010	2010	7	0.07	-999	-999	-999	-999	-999	-999	-999	-999	-999	-999	-999	-999	-999	-999
Suzumura_2012	32.9702	137.055	20	KT10-13	C	07/2010	2010	7	0.0405	-999	-999	-999	-999	-999	-999	-999	-999	-999	-999	-999	-999	-999	-999
Suzumura_2012	31.9629	137.064	20	KT10-13	B	07/2010	2010	7	0.029	-999	-999	-999	-999	-999	-999	-999	-999	-999	-999	-999	-999	-999	-999
Suzumura_2012	34.9454	139.351	20	KT10-13	H	07/2010	2010	7	0.331	-999	-999	-999	-999	-999	-999	-999	-999	-999	-999	-999	-999	-999	-999
Suzumura_2012	34.9454	139.351	10	KT10-13	H	07/2010	2010	7	0.541	-999	-999	-999	-999	-999	-999	-999	-999	-999	-999	-999	-999	-999	-999
Suzumura_2012	30.0321	137.073	0	KT10-13	A	07/2010	2010	7	0.129	-999	-999	-999	-999	-999	-999	-999	-999	-999	-999	-999	-999	-999	-999
Suzumura_2012	34.9454	139.351	0	KT10-13	H	07/2010	2010	7	0.542	-999	-999	-999	-999	-999	-999	-999	-999	-999	-999	-999	-999	-999	-999
Tamburini_2002	43.417	7.8667	2000	-999	DYFAMED	04/2000	2000	4	0.16936	-999	-999	-999	-999	-999	-999	-999	-999	-999	-999	-999	-999	-999	-999
Tamburini_2002	43.417	7.8667	2000	-999	DYFAMED	09/2000	2000	9	1.8122	-999	-999	-999	-999	-999	-999	-999	-999	-999	-999	-999	-999	-999	-999
Tamburini_2002	43.417	7.8667	1500	-999	DYFAMED	09/2000	2000	9	0.9268	-999	-999	-999	-999	-999	-999	-999	-999	-999	-999	-999	-999	-999	-999
Tamburini_2002	43.417	7.8667	1293.6	-999	DYFAMED	04/2000	2000	4	0.0702	-999	-999	-999	-999	-999	-999	-999	-999	-999	-999	-999	-999	-999	-999
Tamburini_2002	43.417	7.8667	1000	-999	DYFAMED	04/2000	2000	4	0.03478	-999	-999	-999	-999	-999	-999	-999	-999	-999	-999	-999	-999	-999	-999
Tamburini_2002	43.417	7.8667	1000	-999	DYFAMED	09/2000	2000	9	1.25512	-999	-999	-999	-999	-999	-999	-999	-999	-999	-999	-999	-999	-999	-999
Tamburini_2002	43.417	7.8667	800	-999	DYFAMED	04/2000	2000	4	0.07066	-999	-999	-999	-999	-999	-999	-999	-999	-999	-999	-999	-999	-999	-999
Tamburini_2002	43.417	7.8667	700	-999	DYFAMED	09/2000	2000	9	1.29009	-999	-999	-999	-999	-999	-999	-999	-999	-999	-999	-999	-999	-999	-999
Tamburini_2002	43.417	7.8667	600	-999	DYFAMED	04/2000	2000	4	0.9684	-999	-999	-999	-999	-999	-999	-999	-999	-999	-999	-999	-999	-999	-999
Tamburini_2002	43.417	7.8667	500	-999	DYFAMED	04/2000	2000	4	0.26837	-999	-999	-999	-999	-999	-999	-999	-999	-999	-999	-999	-999	-999	-999
Tamburini_2002	43.417	7.8667	500	-999	DYFAMED	09/2000	2000	9	0.75945	-999	-999	-999	-999	-999	-999	-999	-999	-999	-999	-999	-999	-999	-999
Tamburini_2002	43.417	7.8667	400	-999	DYFAMED	04/2000	2000	4	0.21892	-999	-999	-999	-999	-999	-999	-999	-999	-999	-999	-999	-999	-999	-999
Tamburini_2002	43.417	7.8667	400	-999	DYFAMED	09/2000	2000	9	1.9484	-999	-999	-999	-999	-999	-999	-999	-999	-999	-999	-999	-999	-999	-999
Tamburini_2002	43.417	7.8667	300	-999	DYFAMED	04/2000	2000	4	0.07258	-999	-999	-999	-999	-999	-999	-999	-999	-999	-999	-999	-999	-999	-999
Tamburini_2002	43.417	7.8667	300	-999	DYFAMED	09/2000	2000	9	0.57345	-999	-999	-999	-999	-999	-999	-999	-999	-999	-999	-999	-999	-999	-999
Tamburini_2002	43.417	7.8667	250	-999	DYFAMED	04/2000	2000	4	0.15349	-999	-999	-999	-999	-999	-999	-999	-999	-999	-999	-999	-999	-999	-999
Tamburini_2002	43.417	7.8667	200	-999	DYFAMED	04/2000	2000	4	0.12294	-999	-999	-999	-999	-999	-999	-999	-999	-999	-999	-999	-999	-999	-999
Tamburini_2002	43.417	7.8667	200	-999	DYFAMED	09/2000	2000	9	0.70653	-999	-999	-999	-999	-999	-999	-999	-999	-999	-999	-999	-999	-999	-999
Tamburini_2002	43.417	7.8667	97.55	-999	DYFAMED	04/2000	2000	4	0.23377	-999	-999	-999	-999	-999	-999	-999	-999	-999	-999	-999	-999	-999	-999
Tamburini_2002	43.417	7.8667	93.2	-999	DYFAMED	09/2000	2000	9	1.04085	-999	-999	-999	-999	-999	-999	-999	-999	-999	-999	-999	-999	-999	-999
Tamburini_2002	43.417	7.8667	57.95	-999	DYFAMED	04/2000	2000	4	2.4704	-999	-999	-999	-999	-999	-999	-999	-999	-999	-999	-999	-999	-999	-999
Tamburini_2002	43.417	7.8667	49.11	-999	DYFAMED	09/2000	2000	9	2.16672	-999	-999	-999	-999	-999	-999	-999	-999	-999	-999	-999	-999	-999	-999
Tamburini_2002	43.417	7.8667	40.98	-999	DYFAMED	04/2000	2000	4	1.19913	-999	-999	-999	-999	-999	-999	-999	-999	-999	-999	-999	-999	-999	-999
Tamburini_2002	43.417	7.8667	27.9	-999	DYFAMED	04/2000	2000	4	2.85509	-999	-999	-999	-999	-999	-999	-999	-999	-999	-999	-999	-999	-999	-999
Tamburini_2002	43.417	7.8667	17.19	-999	DYFAMED	04/2000	2000	4	0.26371	-999	-999	-999	-999	-999	-999	-999	-999	-999	-999	-999	-999	-999	-999
Tamburini_2002	43.417	7.8667	14.83	-999	DYFAMED	09/2000	2000	9	2.52757	-999	-999	-999	-999	-999	-999	-999	-999	-999	-999	-999	-999	-999	-999
Tamburini_2002	43.417	7.8667	12.15	-999	DYFAMED	04/2000	2000	4	0.73362	-999	-999	-999	-999	-999	-999	-999	-999	-999	-999	-999	-999	-999	-999
Tamburini_2002	43.417	7.8667	9.18	-999	DYFAMED	09/2000	2000	9	1.61974	-999	-999	-999	-999	-999	-999	-999	-999	-999	-999	-999	-999	-999	-999
Tamburini_2009	39.875	12.737	3000	CIESM-Sub	2	07/2005	2005	7	1.365	-999	-999	-999	-999	-999	-999	-999	-999	-999	-999	-999	-999	-999	-999
Tamburini_2009	39.875	12.737	3000	CIESM-Sub	2	12/2005	2005	12	0.065	-999	-999	-999	-999	-999	-999	-999	-999	-999	-999	-999	-999	-999	-999
Tamburini_2009	39.527	13.374	3000	CIESM-Sub	4	07/2005	2005	7	9.948	-999	-999	-999	-999	-999	-999	-999	-999	-999	-999	-999	-999	-999	-999
Tamburini_2009	39.527	13.374	3000	CIESM-Sub	4	12/2005	2005	12	0.181	-999	-999	-999	-999	-999	-999	-999	-999	-999	-999	-999	-999	-999	-999
Tamburini_2009	39.775	11.9	3000	CIESM-Sub	17	07/2005	2005	7	9.744	-999	-999	-999	-999	-999	-999	-999	-999	-999	-999	-999	-999	-999	-999
Tamburini_2009	39.775	11.9	3000	CIESM-Sub	17	12/2005	2005	12	2.586	-999	-999	-999	-999	-999	-999	-999	-999	-999	-999	-999	-999	-999	-999
Tamburini_2009	38.925	13.276	3000	CIESM-Sub	8	07/2005	2005	7	3.295	-999	-999	-999	-999	-999	-999	-999	-999	-999	-999	-999	-999	-999	-999
Tamburini_2009	38.925	13.276	3000	CIESM-Sub	8	12/2005	2005	12	2.843	-999	-999	-999	-999	-999	-999	-999	-999	-999	-999	-999	-999	-999	-999
Tamburini_2009	39.116	14.105	3000	CIESM-Sub	7	12/2005	2005	12	0.501	-999	-999	-999	-999	-999	-999	-999	-999	-999	-999	-999	-999	-999	-999
Tamburini_2009	39.219	12.742	3000	CIESM-Sub	20	07/2005	2005	7	1.606	-999	-999	-999	-999	-999	-999	-999	-999	-999	-999	-999	-999	-999	-999
Tamburini_2009	39.219	12.742	3000	CIESM-Sub	20	12/2005	2005	12	2.206	-999	-999	-999	-999	-999	-999	-999	-999	-999	-999	-999	-999	-999	-999
[truncated: 412 more rows]

## Sheet: DiFMUP
Source of data	Latitude	Longitude	Sampling depth (m)	Cruise	Site/Station	Time	Year	Month	APA_bulk (nmol L-1 h-1)	APA_dissolved (nmol L-1 h-1)	APA_particulate(nmol L-1 h-1)	APA_baterial (nmol L-1 h-1)	APA_phytoplankton(nmol L-1 h-1)	APA_trichodesmium (nmol L-1 h-1)	APA_zooplankton(nmol L-1 h-1)	DIN(nmol L-1)	DIP(nmol L-1)	DOP(nmol L-1)	Chlorophyll a (µg L-1)	Colony abundance(colony L-1)	Cell abundance(cell L-1)	Salinity(psu)	Temperature(℃)
Diaz_2016	22.75	-158	5	ALOHA	-999	06/2013	2013	6	-999	-999	0.123	-999	-999	-999	-999	-999	181	-999	-999	-999	-999	-999	-999
Diaz_2016	22.75	-158	25	ALOHA	-999	06/2013	2013	6	-999	-999	0.104	-999	-999	-999	-999	-999	177	-999	-999	-999	-999	-999	-999
Diaz_2016	22.75	-158	45	ALOHA	-999	06/2013	2013	6	-999	-999	0.132	-999	-999	-999	-999	-999	165	-999	-999	-999	-999	-999	-999
Diaz_2016	22.75	-158	75	ALOHA	-999	06/2013	2013	6	-999	-999	0.092	-999	-999	-999	-999	-999	133	-999	-999	-999	-999	-999	-999
Diaz_2016	22.75	-158	100	ALOHA	-999	06/2013	2013	6	-999	-999	0.072	-999	-999	-999	-999	-999	125	-999	-999	-999	-999	-999	-999
Diaz_2016	22.75	-158	150	ALOHA	-999	06/2013	2013	6	-999	-999	0.081	-999	-999	-999	-999	-999	94	-999	-999	-999	-999	-999	-999
Diaz_2016	22.75	-158	5	ALOHA	-999	09/2013	2013	9	-999	-999	0.07	-999	-999	-999	-999	-999	50	-999	-999	-999	-999	-999	-999
Diaz_2016	22.75	-158	25	ALOHA	-999	09/2013	2013	9	-999	-999	0.112	-999	-999	-999	-999	-999	61	-999	-999	-999	-999	-999	-999
Diaz_2016	22.75	-158	45	ALOHA	-999	09/2013	2013	9	-999	-999	0.116	-999	-999	-999	-999	-999	59	-999	-999	-999	-999	-999	-999
Diaz_2016	22.75	-158	75	ALOHA	-999	09/2013	2013	9	-999	-999	0.106	-999	-999	-999	-999	-999	29	-999	-999	-999	-999	-999	-999
Diaz_2016	22.75	-158	100	ALOHA	-999	09/2013	2013	9	-999	-999	0.088	-999	-999	-999	-999	-999	66	-999	-999	-999	-999	-999	-999
Diaz_2016	22.75	-158	150	ALOHA	-999	09/2013	2013	9	-999	-999	0.053	-999	-999	-999	-999	-999	161	-999	-999	-999	-999	-999	-999
Duhamel_2010	30	-146.5	20	POOB	A	07/2018	2018	7	1.28	-999	-999	-999	-999	-999	-999	-999	13	-999	0.07	-999	490	35.35	-999
Duhamel_2010	31.7667	-140.833	17	POOB	B	07/2018	2018	7	0.36	-999	-999	-999	-999	-999	-999	-999	33	-999	0.12	-999	810	34.71	-999
Duhamel_2010	30.6	-139.7	15	POOB	C	07/2018	2018	7	0.84	-999	-999	-999	-999	-999	-999	-999	59	-999	0.06	-999	830	34.4	-999
Duhamel_2010	31.5167	-140.583	15	POOB	D	07/2018	2018	7	0.89	-999	-999	-999	-999	-999	-999	-999	38	-999	0.08	-999	670	34.69	-999
Duhamel_2010	30	-146.5	20	POOB	A	07/2018	2018	7	-999	-999	-999	0.169	-999	-999	-999	-999	13	-999	0.07	-999	-999	35.35	-999
Duhamel_2010	30	-146.5	20	POOB	A	07/2018	2018	7	-999	-999	-999	0.056	-999	-999	-999	-999	13	-999	0.07	-999	-999	35.35	-999
Duhamel_2010	31.5167	-140.583	15	POOB	D	07/2018	2018	7	-999	-999	-999	-999	0.541	-999	-999	-999	38	-999	0.08	-999	-999	34.69	-999
Duhamel_2010	31.5167	-140.583	15	POOB	D	07/2018	2018	7	-999	-999	-999	-999	0.047	-999	-999	-999	38	-999	0.08	-999	-999	34.69	-999
Dyhrman_2006	44.225	-124.147	5	POOB	CP-1	08/2011	2011	8	-999	-999	2.93	-999	-999	-999	-999	-999	850	270	-999	-999	-999	-999	11.14
Dyhrman_2006	44.2249	-124.613	3	POOB	CP-6	08/2011	2011	8	-999	-999	0.94	-999	-999	-999	-999	-999	500	250	-999	-999	-999	-999	12.48
Dyhrman_2006	44.225	-125.015	-999	POOB	CP-11	08/2011	2011	8	-999	-999	0.24	-999	-999	-999	-999	-999	20	730	-999	-999	-999	-999	-999
https://www.bco-dmo.org/dataset/739973	31.42	-64.04	-999	AE1812	1D	2018-05-02	2018	5	-999	-999	0.722	-999	-999	-999	-999	-999	-999	-999	-999	-999	-999	-999	-999
https://www.bco-dmo.org/dataset/739973	31.42	-64.04	-999	AE1812	1D	2018-05-02	2018	5	-999	-999	0.672	-999	-999	-999	-999	-999	-999	-999	-999	-999	-999	-999	-999
https://www.bco-dmo.org/dataset/739973	31.42	-64.04	-999	AE1812	1D	2018-05-02	2018	5	-999	-999	0.152	-999	-999	-999	-999	-999	-999	-999	-999	-999	-999	-999	-999
https://www.bco-dmo.org/dataset/739973	31.55	-63.48	-999	AE1812	2C	2018-05-03	2018	5	-999	-999	0.229	-999	-999	-999	-999	-999	-999	-999	-999	-999	-999	-999	-999
https://www.bco-dmo.org/dataset/739973	31.55	-63.48	-999	AE1812	2C	2018-05-03	2018	5	-999	-999	0.879	-999	-999	-999	-999	-999	-999	-999	-999	-999	-999	-999	-999
https://www.bco-dmo.org/dataset/739973	32.24	-63.29	-999	AE1812	3C	2018-05-04	2018	5	-999	-999	0.905	-999	-999	-999	-999	-999	-999	-999	-999	-999	-999	-999	-999
https://www.bco-dmo.org/dataset/739973	32.24	-63.29	-999	AE1812	3C	2018-05-04	2018	5	-999	-999	0.782	-999	-999	-999	-999	-999	-999	-999	-999	-999	-999	-999	-999
https://www.bco-dmo.org/dataset/739973	32.24	-63.29	-999	AE1812	3C	2018-05-04	2018	5	-999	-999	1.07	-999	-999	-999	-999	-999	-999	-999	-999	-999	-999	-999	-999
https://www.bco-dmo.org/dataset/739973	33.2	-64.13	-999	AE1812	4C	2018-05-05	2018	5	-999	-999	3.553	-999	-999	-999	-999	-999	-999	-999	-999	-999	-999	-999	-999
https://www.bco-dmo.org/dataset/739973	33.2	-64.13	-999	AE1812	4C	2018-05-05	2018	5	-999	-999	5.299	-999	-999	-999	-999	-999	-999	-999	-999	-999	-999	-999	-999
https://www.bco-dmo.org/dataset/739973	33.2	-64.13	-999	AE1812	4C	2018-05-05	2018	5	-999	-999	0.728	-999	-999	-999	-999	-999	-999	-999	-999	-999	-999	-999	-999
https://www.bco-dmo.org/dataset/739973	34	-67	-999	AE1812	5A	2018-05-06	2018	5	-999	-999	2.499	-999	-999	-999	-999	-999	-999	-999	-999	-999	-999	-999	-999
https://www.bco-dmo.org/dataset/739973	34	-67	-999	AE1812	5A	2018-05-06	2018	5	-999	-999	2.452	-999	-999	-999	-999	-999	-999	-999	-999	-999	-999	-999	-999
https://www.bco-dmo.org/dataset/739973	34	-67	-999	AE1812	5A	2018-05-06	2018	5	-999	-999	2.056	-999	-999	-999	-999	-999	-999	-999	-999	-999	-999	-999	-999
https://www.bco-dmo.org/dataset/739973	37.29	-68.18	-999	AE1812	7	2018-05-08	2018	5	-999	-999	0.569	-999	-999	-999	-999	-999	-999	-999	-999	-999	-999	-999	-999
https://www.bco-dmo.org/dataset/739973	37.29	-68.18	-999	AE1812	7	2018-05-08	2018	5	-999	-999	0.948	-999	-999	-999	-999	-999	-999	-999	-999	-999	-999	-999	-999
https://www.bco-dmo.org/dataset/739973	37.29	-68.18	-999	AE1812	7	2018-05-08	2018	5	-999	-999	1.047	-999	-999	-999	-999	-999	-999	-999	-999	-999	-999	-999	-999
https://www.bco-dmo.org/dataset/739973	37.19	-67.36	-999	AE1812	7H	2018-05-09	2018	5	-999	-999	4.346	-999	-999	-999	-999	-999	-999	-999	-999	-999	-999	-999	-999
https://www.bco-dmo.org/dataset/739973	37.19	-67.36	-999	AE1812	7H	2018-05-09	2018	5	-999	-999	0.872	-999	-999	-999	-999	-999	-999	-999	-999	-999	-999	-999	-999
https://www.bco-dmo.org/dataset/739973	37.19	-67.36	-999	AE1812	7H	2018-05-09	2018	5	-999	-999	3.657	-999	-999	-999	-999	-999	-999	-999	-999	-999	-999	-999	-999
https://www.bco-dmo.org/dataset/739973	37.41	-56.56	-999	AE1812	8A	2018-05-10	2018	5	-999	-999	3.993	-999	-999	-999	-999	-999	-999	-999	-999	-999	-999	-999	-999
https://www.bco-dmo.org/dataset/739973	37.41	-56.56	-999	AE1812	8A	2018-05-10	2018	5	-999	-999	11.731	-999	-999	-999	-999	-999	-999	-999	-999	-999	-999	-999	-999
https://www.bco-dmo.org/dataset/739973	37.41	-56.56	-999	AE1812	8A	2018-05-10	2018	5	-999	-999	4.992	-999	-999	-999	-999	-999	-999	-999	-999	-999	-999	-999	-999
https://www.bco-dmo.org/dataset/739973	40.17	-70.48	-999	AE1812	13	2018-05-12	2018	5	-999	-999	2.728	-999	-999	-999	-999	-999	-999	-999	-999	-999	-999	-999	-999
https://www.bco-dmo.org/dataset/739973	40.17	-70.48	-999	AE1812	13	2018-05-12	2018	5	-999	-999	4.457	-999	-999	-999	-999	-999	-999	-999	-999	-999	-999	-999	-999
https://www.bco-dmo.org/dataset/739973	40.17	-70.48	-999	AE1812	13	2018-05-12	2018	5	-999	-999	7.733	-999	-999	-999	-999	-999	-999	-999	-999	-999	-999	-999	-999
https://www.bco-dmo.org/dataset/739973	40.42	-70.58	-999	AE1812	14B	2018-05-13	2018	5	-999	-999	8.414	-999	-999	-999	-999	-999	-999	-999	-999	-999	-999	-999	-999
https://www.bco-dmo.org/dataset/739973	40.42	-70.58	-999	AE1812	14B	2018-05-13	2018	5	-999	-999	4.906	-999	-999	-999	-999	-999	-999	-999	-999	-999	-999	-999	-999
https://www.bco-dmo.org/dataset/739973	40.42	-70.58	-999	AE1812	14B	2018-05-13	2018	5	-999	-999	3.742	-999	-999	-999	-999	-999	-999	-999	-999	-999	-999	-999	-999
https://www.bco-dmo.org/dataset/739973	40.21	-70.52	-999	AE1812	17	2018-05-14	2018	5	-999	-999	1.622	-999	-999	-999	-999	-999	-999	-999	-999	-999	-999	-999	-999
https://www.bco-dmo.org/dataset/739973	40.21	-70.52	-999	AE1812	17	2018-05-14	2018	5	-999	-999	0.848	-999	-999	-999	-999	-999	-999	-999	-999	-999	-999	-999	-999
https://www.bco-dmo.org/dataset/739973	40.21	-70.52	-999	AE1812	17	2018-05-14	2018	5	-999	-999	1.482	-999	-999	-999	-999	-999	-999	-999	-999	-999	-999	-999	-999
Jakuba_2008	31.6833	-64.1833	10	Oceanus	1	20/03/2004	2004	3	-999	-999	3.9638	-999	-999	-999	-999	-999	3.6	60.2	0.06	-999	-999	37.3	20.7
Jakuba_2008	28.7667	-62.95	10	Oceanus	2	21/03/2004	2004	3	-999	-999	1.4658	-999	-999	-999	-999	-999	1	92.2	0.02	-999	-999	37.4	20.8
Jakuba_2008	28.05	-62.6167	10	Oceanus	3	21/03/2004	2004	3	-999	-999	2.4342	-999	-999	-999	-999	-999	4.5	88.4	0.02	-999	-999	37.4	22.3
Jakuba_2008	25.4	-61.15	10	Oceanus	4	22/03/2004	2004	3	-999	-999	1.1958	-999	-999	-999	-999	-999	3.7	72.8	0.03	-999	-999	37.4	24.7
Jakuba_2008	25.3833	-61.1333	10	Oceanus	5	23/03/2004	2004	3	-999	-999	2.2732	-999	-999	-999	-999	-999	-999	105	0.02	-999	-999	37.4	24.7
Jakuba_2008	22.8	-58.9333	10	Oceanus	6	24/03/2004	2004	3	-999	-999	3.3539	-999	-999	-999	-999	-999	-999	123.8	0.03	-999	-999	37.6	25.2
Jakuba_2008	20	-57	10	Oceanus	7	25/03/2004	2004	3	-999	-999	4.9638	-999	-999	-999	-999	-999	13.6	81.1	0.04	-999	-999	37.9	25
Jakuba_2008	20	-52.9667	10	Oceanus	8	26/03/2004	2004	3	-999	-999	3.2839	-999	-999	-999	-999	-999	1.7	196.4	0.05	-999	-999	37.8	25.4
Jakuba_2008	20	-49.7333	10	Oceanus	9	27/03/2004	2004	3	-999	-999	2.8822	-999	-999	-999	-999	-999	2	96.7	0.02	-999	-999	37.8	25
Jakuba_2008	20	-45.9	10	Oceanus	10	28/03/2004	2004	3	-999	-999	2.1883	-999	-999	-999	-999	-999	5.8	136.8	0.06	-999	-999	37.8	24.6
Jakuba_2008	20.9667	-46.9	10	Oceanus	11	29/03/2004	2004	3	-999	-999	4.3423	-999	-999	-999	-999	-999	1.6	135	0.06	-999	-999	37.8	24.8
Jakuba_2008	23.6	-49.6833	10	Oceanus	12	30/03/2004	2004	3	-999	-999	2.0929	-999	-999	-999	-999	-999	3.3	118.3	0.05	-999	-999	37.7	25.4
Jakuba_2008	29.6333	-53.6167	10	Oceanus	14	01/04/2004	2004	4	-999	-999	6.1941	-999	-999	-999	-999	-999	3.2	104.5	0.06	-999	-999	37.2	20.6
Jakuba_2008	32.2333	-54.6167	10	Oceanus	15	02/04/2004	2004	4	-999	-999	3.9081	-999	-999	-999	-999	-999	3.2	108.4	0.12	-999	-999	37.4	20.4
Jakuba_2008	34.6333	-55.5833	10	Oceanus	16	04/04/2004	2004	4	-999	-999	6.1696	-999	-999	-999	-999	-999	2.9	89.9	0.27	-999	-999	37.2	19
Jakuba_2008	36.4	-58.2	10	Oceanus	17	05/04/2004	2004	4	-999	-999	7.8414	-999	-999	-999	-999	-999	6.3	73.5	0.37	-999	-999	37	19
Jakuba_2008	37.1833	-61.9	10	Oceanus	18	06/04/2004	2004	4	-999	-999	2.9521	-999	-999	-999	-999	-999	66.5	84.8	0.51	-999	-999	37.1	18.1
Jakuba_2008	38.7167	-64.85	10	Oceanus	19	08/04/2004	2004	4	-999	-999	4.1744	-999	-999	-999	-999	-999	22.5	168.9	0.49	-999	-999	36.8	19.2
Jakuba_2008	38.7	-67.1167	10	Oceanus	20	08/04/2004	2004	4	-999	-999	5.1602	-999	-999	-999	-999	-999	103.3	50.8	0.61	-999	-999	37	19.5
Jakuba_2008	38.9333	-67.55	10	Oceanus	21	08/04/2004	2004	4	-999	-999	4.1011	-999	-999	-999	-999	-999	400.4	223.3	0.55	-999	-999	36.3	14.1
Jakuba_2008	39.3833	-68.5833	10	Oceanus	22	08/04/2004	2004	4	-999	-999	5.4698	-999	-999	-999	-999	-999	584.8	233.9	1.8	-999	-999	34.1	8.4
Lomas_2010	31.6638	-65.0694	1	X0606	1	2006-05-19	2006	5	8.94	-999	-999	-999	-999	-999	-999	-999	0.5	56.48	-999	-999	-999	-999	-999
Lomas_2010	31.6638	-65.0694	20	X0606	1	2006-05-19	2006	5	9.94	-999	-999	-999	-999	-999	-999	-999	0.56	54.85	-999	-999	-999	-999	-999
Lomas_2010	31.6638	-65.0694	40	X0606	1	2006-05-19	2006	5	9.13	-999	-999	-999	-999	-999	-999	-999	0.9	120.46	-999	-999	-999	-999	-999
Lomas_2010	31.6638	-65.0694	60	X0606	1	2006-05-19	2006	5	8.14	-999	-999	-999	-999	-999	-999	-999	2.79	68.32	-999	-999	-999	-999	-999
Lomas_2010	31.6638	-65.0694	80	X0606	1	2006-05-19	2006	5	8.29	-999	-999	-999	-999	-999	-999	-999	2.44	92.23	-999	-999	-999	-999	-999
Lomas_2010	31.6638	-65.0694	100	X0606	1	2006-05-19	2006	5	10.44	-999	-999	-999	-999	-999	-999	-999	8.76	87.48	-999	-999	-999	-999	-999
Lomas_2010	31.6638	-65.0694	120	X0606	1	2006-05-20	2006	5	2.49	-999	-999	-999	-999	-999	-999	-999	4.65	94.73	-999	-999	-999	-999	-999
Lomas_2010	31.6638	-65.0694	140	X0606	1	2006-05-20	2006	5	0.57	-999	-999	-999	-999	-999	-999	-999	19.71	89.09	-999	-999	-999	-999	-999
Lomas_2010	31.6638	-65.0694	160	X0606	1	2006-05-20	2006	5	0.49	-999	-999	-999	-999	-999	-999	-999	35.01	100.49	-999	-999	-999	-999	-999
Lomas_2010	31.6638	-65.0694	200	X0606	1	2006-05-20	2006	5	0.26	-999	-999	-999	-999	-999	-999	-999	93.63	62.28	-999	-999	-999	-999	-999
Lomas_2010	31.6638	-65.0694	300	X0606	1	2006-05-20	2006	5	0.3	-999	-999	-999	-999	-999	-999	-999	104.52	202.14	-999	-999	-999	-999	-999
Lomas_2010	29.6684	-65.0743	1	X0606	3	2006-05-20	2006	5	3.11	-999	-999	-999	-999	-999	-999	-999	0	-999	0.03493	-999	-999	-999	-999
Lomas_2010	29.6684	-65.0743	20	X0606	3	2006-05-20	2006	5	2.63	-999	-999	-999	-999	-999	-999	-999	0	-999	0.02579	-999	-999	-999	-999
Lomas_2010	29.6684	-65.0743	40	X0606	3	2006-05-20	2006	5	2.72	-999	-999	-999	-999	-999	-999	-999	0	-999	0.04064	-999	-999	-999	-999
Lomas_2010	29.6684	-65.0743	60	X0606	3	2006-05-20	2006	5	3.37	-999	-999	-999	-999	-999	-999	-999	0	-999	0.05006	-999	-999	-999	-999
Lomas_2010	29.6684	-65.0743	80	X0606	3	2006-05-20	2006	5	4.2	-999	-999	-999	-999	-999	-999	-999	0.03	-999	0.08737	-999	-999	-999	-999
Lomas_2010	29.6684	-65.0743	100	X0606	3	2006-05-20	2006	5	4.88	-999	-999	-999	-999	-999	-999	-999	0	-999	-999	-999	-999	-999	-999
Lomas_2010	29.6684	-65.0743	120	X0606	3	2006-05-20	2006	5	2.43	-999	-999	-999	-999	-999	-999	-999	0	-999	0.07328	-999	-999	-999	-999
Lomas_2010	29.6684	-65.0743	140	X0606	3	2006-05-20	2006	5	0.29	-999	-999	-999	-999	-999	-999	-999	0	-999	0.08166	-999	-999	-999	-999
Lomas_2010	29.6684	-65.0743	160	X0606	3	2006-05-20	2006	5	0.01	-999	-999	-999	-999	-999	-999	-999	0.03	-999	0.07395	-999	-999	-999	-999
Lomas_2010	29.6684	-65.0743	200	X0606	3	2006-05-20	2006	5	0	-999	-999	-999	-999	-999	-999	-999	0.04	-999	0.04759	-999	-999	-999	-999
Lomas_2010	29.6684	-65.0743	300	X0606	3	2006-05-20	2006	5	0.09	-999	-999	-999	-999	-999	-999	-999	0.12	-999	-999	-999	-999	-999	-999
Lomas_2010	27.6572	-65.0792	1	X0606	5	2006-05-21	2006	5	2.25	-999	-999	-999	-999	-999	-999	-999	0	-999	0.04378	-999	-999	-999	-999
Lomas_2010	27.6572	-65.0792	20	X0606	5	2006-05-21	2006	5	2.3	-999	-999	-999	-999	-999	-999	-999	0	-999	0.04093	-999	-999	-999	-999
Lomas_2010	27.6572	-65.0792	40	X0606	5	2006-05-21	2006	5	2.15	-999	-999	-999	-999	-999	-999	-999	0	-999	0.03769	-999	-999	-999	-999
Lomas_2010	27.6572	-65.0792	60	X0606	5	2006-05-21	2006	5	2.29	-999	-999	-999	-999	-999	-999	-999	-999	-999	0.06919	-999	-999	-999	-999
Lomas_2010	27.6572	-65.0792	80	X0606	5	2006-05-21	2006	5	2.51	-999	-999	-999	-999	-999	-999	-999	0	-999	0.09537	-999	-999	-999	-999
Lomas_2010	27.6572	-65.0792	100	X0606	5	2006-05-21	2006	5	2.54	-999	-999	-999	-999	-999	-999	-999	0	-999	0.14057	-999	-999	-999	-999
Lomas_2010	27.6572	-65.0792	120	X0606	5	2006-05-21	2006	5	3.3	-999	-999	-999	-999	-999	-999	-999	-999	-999	0.18778	-999	-999	-999	-999
Lomas_2010	27.6572	-65.0792	140	X0606	5	2006-05-21	2006	5	2.46	-999	-999	-999	-999	-999	-999	-999	-999	-999	0.10783	-999	-999	-999	-999
Lomas_2010	27.6572	-65.0792	160	X0606	5	2006-05-21	2006	5	0.1	-999	-999	-999	-999	-999	-999	-999	0	-999	0.03778	-999	-999	-999	-999
Lomas_2010	27.6572	-65.0792	200	X0606	5	2006-05-21	2006	5	0.16	-999	-999	-999	-999	-999	-999	-999	0.08	-999	0.01827	-999	-999	-999	-999
Lomas_2010	27.6572	-65.0792	300	X0606	5	2006-05-21	2006	5	0.12	-999	-999	-999	-999	-999	-999	-999	0.16	-999	-999	-999	-999	-999	-999
Lomas_2010	25.6757	-66.0849	1	X0606	7	2006-05-22	2006	5	4.28	-999	-999	-999	-999	-999	-999	-999	0	-999	0.04026	-999	-999	-999	-999
Lomas_2010	25.6757	-66.0849	20	X0606	7	2006-05-22	2006	5	1.68	-999	-999	-999	-999	-999	-999	-999	0	-999	0.02969	-999	-999	-999	-999
Lomas_2010	25.6757	-66.0849	40	X0606	7	2006-05-22	2006	5	2.32	-999	-999	-999	-999	-999	-999	-999	0	-999	0.0375	-999	-999	-999	-999
Lomas_2010	25.6757	-66.0849	60	X0606	7	2006-05-22	2006	5	2.54	-999	-999	-999	-999	-999	-999	-999	0.03	-999	0.06234	-999	-999	-999	-999
Lomas_2010	25.6757	-66.0849	80	X0606	7	2006-05-22	2006	5	2.87	-999	-999	-999	-999	-999	-999	-999	0	-999	0.0691	-999	-999	-999	-999
Lomas_2010	25.6757	-66.0849	100	X0606	7	2006-05-22	2006	5	2.28	-999	-999	-999	-999	-999	-999	-999	0	-999	0.05539	-999	-999	-999	-999
Lomas_2010	25.6757	-66.0849	120	X0606	7	2006-05-22	2006	5	1.63	-999	-999	-999	-999	-999	-999	-999	0	-999	0.1538	-999	-999	-999	-999
Lomas_2010	25.6757	-66.0849	140	X0606	7	2006-05-22	2006	5	0.7	-999	-999	-999	-999	-999	-999	-999	0	-999	0.09993	-999	-999	-999	-999
Lomas_2010	25.6757	-66.0849	160	X0606	7	2006-05-22	2006	5	0.01	-999	-999	-999	-999	-999	-999	-999	0.03	-999	0.07167	-999	-999	-999	-999
Lomas_2010	25.6757	-66.0849	200	X0606	7	2006-05-22	2006	5	0.03	-999	-999	-999	-999	-999	-999	-999	0.05	-999	0.02646	-999	-999	-999	-999
Lomas_2010	25.6757	-66.0849	300	X0606	7	2006-05-22	2006	5	0.14	-999	-999	-999	-999	-999	-999	-999	0.15	-999	-999	-999	-999	-999	-999
Lomas_2010	23.6632	-66.0868	1	X0606	9	2006-05-23	2006	5	2.43	-999	-999	-999	-999	-999	-999	-999	0	-999	0.04054	-999	-999	-999	-999
Lomas_2010	23.6632	-66.0868	20	X0606	9	2006-05-23	2006	5	2.59	-999	-999	-999	-999	-999	-999	-999	0	-999	0.04045	-999	-999	-999	-999
Lomas_2010	23.6632	-66.0868	40	X0606	9	2006-05-23	2006	5	2.71	-999	-999	-999	-999	-999	-999	-999	0	-999	0.03122	-999	-999	-999	-999
Lomas_2010	23.6632	-66.0868	60	X0606	9	2006-05-23	2006	5	2.83	-999	-999	-999	-999	-999	-999	-999	0	-999	0.05387	-999	-999	-999	-999
Lomas_2010	23.6632	-66.0868	80	X0606	9	2006-05-23	2006	5	2.66	-999	-999	-999	-999	-999	-999	-999	0	-999	0.08794	-999	-999	-999	-999
Lomas_2010	23.6632	-66.0868	100	X0606	9	2006-05-23	2006	5	3.11	-999	-999	-999	-999	-999	-999	-999	0	-999	0.10593	-999	-999	-999	-999
Lomas_2010	23.6632	-66.0868	120	X0606	9	2006-05-23	2006	5	2.84	-999	-999	-999	-999	-999	-999	-999	0	-999	0.14543	-999	-999	-999	-999
Lomas_2010	23.6632	-66.0868	140	X0606	9	2006-05-23	2006	5	1.5	-999	-999	-999	-999	-999	-999	-999	0	-999	0.19911	-999	-999	-999	-999
Lomas_2010	23.6632	-66.0868	160	X0606	9	2006-05-23	2006	5	0.24	-999	-999	-999	-999	-999	-999	-999	0	-999	0.14457	-999	-999	-999	-999
Lomas_2010	23.6632	-66.0868	200	X0606	9	2006-05-23	2006	5	0.14	-999	-999	-999	-999	-999	-999	-999	0	-999	0.04987	-999	-999	-999	-999
Lomas_2010	23.6632	-66.0868	300	X0606	9	2006-05-23	2006	5	0.11	-999	-999	-999	-999	-999	-999	-999	0.17	-999	-999	-999	-999	-999	-999
Lomas_2010	21.6641	-66.0946	1	X0606	11	2006-05-24	2006	5	2.12	-999	-999	-999	-999	-999	-999	-999	0	-999	0.03636	-999	-999	-999	-999
Lomas_2010	21.6641	-66.0946	20	X0606	11	2006-05-24	2006	5	1.93	-999	-999	-999	-999	-999	-999	-999	0	-999	0.02199	-999	-999	-999	-999
Lomas_2010	21.6641	-66.0946	40	X0606	11	2006-05-24	2006	5	3.23	-999	-999	-999	-999	-999	-999	-999	0	-999	0.03341	-999	-999	-999	-999
Lomas_2010	21.6641	-66.0946	60	X0606	11	2006-05-24	2006	5	3.59	-999	-999	-999	-999	-999	-999	-999	0	-999	0.04378	-999	-999	-999	-999
Lomas_2010	21.6641	-66.0946	80	X0606	11	2006-05-24	2006	5	4.21	-999	-999	-999	-999	-999	-999	-999	0	-999	0.07547	-999	-999	-999	-999
Lomas_2010	21.6641	-66.0946	100	X0606	11	2006-05-24	2006	5	3.61	-999	-999	-999	-999	-999	-999	-999	0	-999	0.09927	-999	-999	-999	-999
Lomas_2010	21.6641	-66.0946	120	X0606	11	2006-05-24	2006	5	3.19	-999	-999	-999	-999	-999	-999	-999	0	-999	0.11183	-999	-999	-999	-999
Lomas_2010	21.6641	-66.0946	140	X0606	11	2006-05-24	2006	5	3.12	-999	-999	-999	-999	-999	-999	-999	0	-999	0.16199	-999	-999	-999	-999
Lomas_2010	21.6641	-66.0946	160	X0606	11	2006-05-24	2006	5	0.63	-999	-999	-999	-999	-999	-999	-999	0	-999	0.17189	-999	-999	-999	-999
Lomas_2010	21.6641	-66.0946	200	X0606	11	2006-05-24	2006	5	0.32	-999	-999	-999	-999	-999	-999	-999	0.03	-999	0.05977	-999	-999	-999	-999
Lomas_2010	21.6641	-66.0946	300	X0606	11	2006-05-24	2006	5	0.25	-999	-999	-999	-999	-999	-999	-999	0.17	-999	-999	-999	-999	-999	-999
Lomas_2010	20.6699	-66.0974	1	X0606	12a	2006-05-25	2006	5	1.45	-999	-999	-999	-999	-999	-999	-999	0	-999	0.02484	-999	-999	-999	-999
Lomas_2010	20.6699	-66.0974	20	X0606	12a	2006-05-25	2006	5	2.04	-999	-999	-999	-999	-999	-999	-999	0	-999	0.03569	-999	-999	-999	-999
Lomas_2010	20.6699	-66.0974	40	X0606	12a	2006-05-25	2006	5	2.43	-999	-999	-999	-999	-999	-999	-999	0	-999	0.0335	-999	-999	-999	-999
Lomas_2010	20.6699	-66.0974	60	X0606	12a	2006-05-25	2006	5	3.23	-999	-999	-999	-999	-999	-999	-999	0	-999	0.03902	-999	-999	-999	-999
Lomas_2010	20.6699	-66.0974	80	X0606	12a	2006-05-25	2006	5	3.34	-999	-999	-999	-999	-999	-999	-999	0	-999	0.06719	-999	-999	-999	-999
Lomas_2010	20.6699	-66.0974	100	X0606	12a	2006-05-25	2006	5	3.02	-999	-999	-999	-999	-999	-999	-999	0	-999	0.07186	-999	-999	-999	-999
Lomas_2010	20.6699	-66.0974	120	X0606	12a	2006-05-25	2006	5	3.35	-999	-999	-999	-999	-999	-999	-999	0	-999	0.10888	-999	-999	-999	-999
Lomas_2010	20.6699	-66.0974	140	X0606	12a	2006-05-25	2006	5	2.27	-999	-999	-999	-999	-999	-999	-999	0	-999	0.15047	-999	-999	-999	-999
Lomas_2010	20.6699	-66.0974	160	X0606	12a	2006-05-25	2006	5	1.72	-999	-999	-999	-999	-999	-999	-999	0	-999	0.15123	-999	-999	-999	-999
Lomas_2010	20.6699	-66.0974	200	X0606	12a	2006-05-25	2006	5	0.25	-999	-999	-999	-999	-999	-999	-999	0.06	-999	0.02084	-999	-999	-999	-999
Lomas_2010	20.6699	-66.0974	300	X0606	12a	2006-05-25	2006	5	0.15	-999	-999	-999	-999	-999	-999	-999	0.24	-999	-999	-999	-999	-999	-999
Orchard_2010	27.5	-59.18	5	X0705	14	06/2007	2007	6	-999	-999	-999	-999	-999	11	-999	-999	1.7	54.8	38	-999	-999	-999	-999
Orchard_2010	26.03	-60.32	5	X0705	16	06/2007	2007	6	-999	-999	-999	-999	-999	17.8	-999	-999	0.5	51	38	-999	-999	-999	-999
Orchard_2010	23.81	-62.02	5	X0705	19	06/2007	2007	6	-999	-999	-999	-999	-999	13.2	-999	-999	0.5	12.9	43	-999	-999	-999	-999
Orchard_2010	24.43	-64.48	5	X0705	22	06/2007	2007	6	-999	-999	-999	-999	-999	10.3	-999	-999	3.2	41.8	50	-999	-999	-999	-999
Orchard_2010	20.49	-65.51	5	X0804	7	05/2008	2008	5	-999	-999	-999	-999	-999	17.8	-999	-999	0.5	23.3	18	-999	-999	-999	-999
Orchard_2010	20.49	-65.51	5	X0804	7*	05/2008	2008	5	-999	-999	-999	-999	-999	30.1	-999	-999	0.5	23.3	18	-999	-999	-999	-999
Orchard_2010	18.34	-62.08	5	X0804	12	05/2008	2008	5	-999	-999	-999	-999	-999	31.9	-999	-999	3.6	17.7	17	-999	-999	-999	-999
Orchard_2010	18.3	-51.75	5	X0804	19	05/2008	2008	5	-999	-999	-999	-999	-999	42	-999	-999	3.3	91.8	11	-999	-999	-999	-999
Orchard_2010	18.3	-51.75	5	X0804	19*	05/2008	2008	5	-999	-999	-999	-999	-999	12.3	-999	-999	3.3	91.8	14	-999	-999	-999	-999
Orchard_2010	18.3	-44.77	5	X0804	24	05/2008	2008	5	-999	-999	-999	-999	-999	11.9	-999	-999	10.6	87.3	28	-999	-999	-999	-999
Orchard_2010	21.22	-50.94	5	X0804	29	05/2008	2008	5	-999	-999	-999	-999	-999	16	-999	-999	3.8	51.9	28	-999	-999	-999	-999
Orchard_2010	20.49	-65.51	5	X0804	7	05/2008	2008	5	-999	-999	1.878	-999	-999	-999	-999	-999	0.5	23.3	20	-999	-999	-999	-999
Orchard_2010	20.49	-65.51	5	X0804	7*	05/2008	2008	5	-999	-999	1.878	-999	-999	-999	-999	-999	0.5	23.3	20	-999	-999	-999	-999
Orchard_2010	18.34	-62.08	5	X0804	12	05/2008	2008	5	-999	-999	1.932	-999	-999	-999	-999	-999	3.6	17.7	21	-999	-999	-999	-999
Orchard_2010	18.3	-51.75	5	X0804	19	05/2008	2008	5	-999	-999	0.7828	-999	-999	-999	-999	-999	3.3	91.8	38	-999	-999	-999	-999
Orchard_2010	18.3	-51.75	5	X0804	19*	05/2008	2008	5	-999	-999	0.7828	-999	-999	-999	-999	-999	3.3	91.8	38	-999	-999	-999	-999
Orchard_2010	18.3	-44.77	5	X0804	24	05/2008	2008	5	-999	-999	0.85	-999	-999	-999	-999	-999	10.6	87.3	25	-999	-999	-999	-999
Orchard_2010	21.22	-50.94	5	X0804	29	05/2008	2008	5	-999	-999	1.953	-999	-999	-999	-999	-999	3.8	51.9	31	-999	-999	-999	-999
Quigg_2011	28.78	-89.83	0.75	-999	M1	03/2004	2004	3	64.4	-999	-999	-999	-999	-999	-999	2730	210	-999	3.5	-999	-999	-999	-999
Quigg_2011	28.77	-90.77	0.75	-999	M2	03/2004	2004	3	112	-999	-999	-999	-999	-999	-999	1180	90	-999	1.1	-999	-999	-999	-999
Quigg_2011	28.84	-91.59	0.75	-999	M3	03/2004	2004	3	85.6	-999	-999	-999	-999	-999	-999	140	110	-999	1.6	-999	-999	-999	-999
Quigg_2011	29.08	-90.04	0.75	-999	Y2	05/2004	2004	5	55.7	-999	-999	-999	-999	-999	-999	12300	50	-999	2.4	-999	-999	-999	-999
Quigg_2011	28.97	-91.03	0.75	-999	Y3	05/2004	2004	5	30.6	-999	-999	-999	-999	-999	-999	8200	70	-999	0.9	-999	-999	-999	-999
Quigg_2011	29.14	-91.96	0.75	-999	Y4	05/2004	2004	5	440	-999	-999	-999	-999	-999	-999	3760	30	-999	3.9	-999	-999	-999	-999
Quigg_2011	28.93	-89.86	0.75	-999	J1	07/2004	2004	7	664	-999	-999	-999	-999	-999	-999	500	40	-999	5	-999	-999	-999	-999
Quigg_2011	28.88	-89.43	0.75	-999	J2	07/2004	2004	7	44.8	-999	-999	-999	-999	-999	-999	32600	1490	-999	0.2	-999	-999	-999	-999
Quigg_2011	29.11	-89.83	0.75	-999	J3	07/2004	2004	7	28.6	-999	-999	-999	-999	-999	-999	5660	180	-999	2.7	-999	-999	-999	-999
Quigg_2011	28.89	-90.57	0.75	-999	J4	07/2004	2004	7	16.9	-999	-999	-999	-999	-999	-999	-999	-999	-999	1.3	-999	-999	-999	-999
Quigg_2011	28.56	-91.45	0.75	-999	J5	07/2004	2004	7	3.53	-999	-999	-999	-999	-999	-999	4590	280	-999	0.2	-999	-999	-999	-999
Ruttenberg_2005	45.008	-124.042	5	CH-1	1	05/2001	2001	5	-999	-999	0.2	-999	-999	-999	-999	-999	720	-999	3.81	-999	-999	-999	-999
Ruttenberg_2005	45.008	-124.042	5	CH-1	2	05/2001	2001	5	-999	-999	0.37	-999	-999	-999	-999	-999	1960	-999	1.02	-999	-999	-999	-999
Ruttenberg_2005	45.008	-124.042	5	CH-1	3	05/2001	2001	5	-999	-999	0.52	-999	-999	-999	-999	-999	600	-999	11.66	-999	-999	-999	-999
Ruttenberg_2005	45.008	-124.042	5	CH-1	4	05/2001	2001	5	-999	-999	6.28	-999	-999	-999	-999	-999	1370	-999	4.61	-999	-999	-999	-999
Ruttenberg_2005	45.008	-124.042	10	CH-1	5	05/2001	2001	5	-999	-999	3.12	-999	-999	-999	-999	-999	1380	-999	5.26	-999	-999	-999	-999
Ruttenberg_2005	45.008	-124.042	5	CH-1	6	05/2001	2001	5	-999	-999	0.26	-999	-999	-999	-999	-999	860	-999	13.5	-999	-999	-999	-999
Ruttenberg_2005	45.008	-124.042	5	CH-1	7	05/2001	2001	5	-999	-999	0.42	-999	-999	-999	-999	-999	1750	-999	6.53	-999	-999	-999	-999
Ruttenberg_2005	45.008	-124.042	10	CH-1	7	05/2001	2001	5	-999	-999	0.47	-999	-999	-999	-999	-999	1850	-999	6.65	-999	-999	-999	-999
Ruttenberg_2005	45.007	-124.13	5	CH-3/4	1	05/2001	2001	5	-999	-999	0.02	-999	-999	-999	-999	-999	770	-999	0.64	-999	-999	-999	-999
Ruttenberg_2005	45.008	-124.13	12	CH-3/4	2	05/2001	2001	5	-999	-999	14.37	-999	-999	-999	-999	-999	670	-999	1.68	-999	-999	-999	-999
Ruttenberg_2005	45.008	-124.13	5	CH-3/4	3	05/2001	2001	5	-999	-999	0.24	-999	-999	-999	-999	-999	460	-999	0.87	-999	-999	-999	-999
Ruttenberg_2005	45.008	-124.13	12	CH-3/4	3	05/2001	2001	5	-999	-999	0.26	-999	-999	-999	-999	-999	1100	-999	1.49	-999	-999	-999	-999
Ruttenberg_2005	45.008	-124.33	5	CH-6	1	05/2001	2001	5	-999	-999	0.08	-999	-999	-999	-999	-999	180	-999	0.31	-999	-999	-999	-999
Ruttenberg_2005	45.008	-124.33	30	CH-6	2	05/2001	2001	5	-999	-999	0.08	-999	-999	-999	-999	-999	650	-999	0.8	-999	-999	-999	-999
Ruttenberg_2005	45.008	-124.33	5	CH-6	3	05/2001	2001	5	-999	-999	0.14	-999	-999	-999	-999	-999	220	-999	0.38	-999	-999	-999	-999
Ruttenberg_2005	45.008	-124.33	30	CH-6	3	05/2001	2001	5	-999	-999	0.83	-999	-999	-999	-999	-999	490	-999	0.89	-999	-999	-999	-999
Ruttenberg_2005	44.225	-125.015	5	CP-11	1	05/2001	2001	5	-999	-999	0.11	-999	-999	-999	-999	-999	180	-999	0.17	-999	-999	-999	-999
Ruttenberg_2005	44.225	-125.015	40	CP-11	1	05/2001	2001	5	-999	-999	0.07	-999	-999	-999	-999	-999	380	-999	0.28	-999	-999	-999	-999
Ruttenberg_2005	44.225	-124.178	5	CP-2	1	05/2001	2001	5	-999	-999	0.12	-999	-999	-999	-999	-999	180	-999	8.46	-999	-999	-999	-999
Ruttenberg_2005	44.225	-124.308	5	CP-3	1	05/2001	2001	5	-999	-999	0.09	-999	-999	-999	-999	-999	200	-999	9.52	-999	-999	-999	-999
Ruttenberg_2005	44.225	-124.308	10	CP-3	1	05/2001	2001	5	-999	-999	0.08	-999	-999	-999	-999	-999	370	-999	10.83	-999	-999	-999	-999
Ruttenberg_2005	44.225	-124.5	5	CP-5	1	05/2001	2001	5	-999	-999	0.27	-999	-999	-999	-999	-999	10	-999	5.44	-999	-999	-999	-999
Ruttenberg_2005	44.652	-124.102	5	NHT-1	1	05/2001	2001	5	-999	-999	0.45	-999	-999	-999	-999	-999	860	-999	15.3	-999	-999	-999	-999
Ruttenberg_2005	44.54	-124.127	5	ST-1	1	06/2001	2001	6	-999	-999	10.88	-999	-999	-999	-999	-999	1130	-999	9.01	-999	-999	-999	-999
Ruttenberg_2005	44.54	-124.548	5	ST-2	1	06/2001	2001	6	-999	-999	0.28	-999	-999	-999	-999	-999	10	-999	0.67	-999	-999	-999	-999
Ruttenberg_2005	44.54	-124.548	35	ST-2	1	06/2001	2001	6	-999	-999	0.39	-999	-999	-999	-999	-999	550	-999	0.95	-999	-999	-999	-999
Ruttenberg_2005	44.375	-124.13	5	WY-1	1	05/2001	2001	5	-999	-999	0.39	-999	-999	-999	-999	-999	780	-999	11.13	-999	-999	-999	-999
Ruttenberg_2005	44.375	-124.13	40	WY-1	1	05/2001	2001	5	-999	-999	0.54	-999	-999	-999	-999	-999	2400	-999	11.88	-999	-999	-999	-999
Ruttenberg_2005	44.375	-124.547	5	WY-2	1	05/2001	2001	5	-999	-999	0.26	-999	-999	-999	-999	-999	80	-999	0.74	-999	-999	-999	-999
Ruttenberg_2005	44.375	-124.547	20	WY-2	1	05/2001	2001	5	-999	-999	0.45	-999	-999	-999	-999	-999	360	-999	2.36	-999	-999	-999	-999
Ruttenberg_2005	44.83	-124.117	5	CF-1	1	06/2001	2001	6	-999	-999	0.29	-999	-999	-999	-999	-999	190	-999	8.3	-999	-999	-999	-999
Ruttenberg_2005	44.83	-124.117	10	CF-1	1	06/2001	2001	6	-999	-999	0.69	-999	-999	-999	-999	-999	920	-999	6.5	-999	-999	-999	-999
Ruttenberg_2012	44.225	-124.147	5	-999	CP-1	13/08/2001	2001	8	-999	-999	2.926	-999	-999	-999	-999	-999	850	270	19.63	-999	-999	-999	-999
Ruttenberg_2012	44.223	-124.613	3	-999	CP-4/5	17/08/2001	2001	8	-999	-999	1.68	-999	-999	-999	-999	-999	500	250	31.17	-999	-999	-999	-999
Ruttenberg_2012	45.005	-124.356	5	-999	CH-6	09/08/2001	2001	8	-999	-999	0.296	-999	-999	-999	-999	-999	420	230	2.95	-999	-999	-999	-999
Ruttenberg_2012	44.225	-124.468	5	-999	CP-4	16/08/2001	2001	8	-999	-999	3.184	-999	-999	-999	-999	-999	170	220	6.62	-999	-999	-999	-999
Sylvan_2007	28.804	-89.523	1	-999	1	04/07/2002	2002	7	240	-999	-999	-999	-999	-999	-999	14300	210	-999	19	-999	-999	12.9	31.3
Sylvan_2007	28.832	-89.508	1	-999	2	05/07/2002	2002	7	315	-999	-999	-999	-999	-999	-999	5120	210	-999	13.9	-999	-999	14.7	30.5
Sylvan_2007	28.787	-89.639	1	-999	3	05/07/2002	2002	7	81	-999	-999	-999	-999	-999	-999	8330	210	-999	5.3	-999	-999	16.5	30.9
Sylvan_2007	28.814	-89.755	1	-999	4	05/07/2002	2002	7	151	-999	-999	-999	-999	-999	-999	-999	-999	-999	8.9	-999	-999	17.5	31.1
Sylvan_2007	28.883	-89.811	1	-999	5	05/07/2002	2002	7	143	-999	-999	-999	-999	-999	-999	7480	200	-999	9.2	-999	-999	16.9	31.1
Sylvan_2007	29.057	-89.74	1	-999	6	05/07/2002	2002	7	218	-999	-999	-999	-999	-999	-999	7750	140	-999	7	-999	-999	15.7	30.7
Sylvan_2007	28.773	-89.315	1	-999	7	06/07/2002	2002	7	65	-999	-999	-999	-999	-999	-999	10880	210	-999	14.3	-999	-999	24.4	28.8
Sylvan_2007	28.698	-89.096	1	-999	8	06/07/2002	2002	7	2190	-999	-999	-999	-999	-999	-999	3270	60	-999	6.6	-999	-999	29.3	30.2
Sylvan_2007	28.772	-89.571	1	-999	9	07/07/2002	2002	7	193	-999	-999	-999	-999	-999	-999	23710	210	-999	13.4	-999	-999	16.2	30.2
Sylvan_2007	28.961	-89.079	1	-999	10	07/07/2002	2002	7	418	-999	-999	-999	-999	-999	-999	9560	230	-999	22	-999	-999	21.2	30.9
Sylvan_2007	28.939	-88.974	1	-999	11	07/07/2002	2002	7	74	-999	-999	-999	-999	-999	-999	3790	100	-999	3.9	-999	-999	30.5	30.1
Sylvan_2007	28.831	-89.268	1	-999	12	07/07/2002	2002	7	140	-999	-999	-999	-999	-999	-999	6380	150	-999	13.1	-999	-999	27.8	29.9
Sylvan_2007	28.838	-89.396	1	-999	13	07/07/2002	2002	7	340	-999	-999	-999	-999	-999	-999	10480	180	-999	27.2	-999	-999	22.3	30.2
Sylvan_2007	28.848	-89.476	1	-999	14	07/07/2002	2002	7	291	-999	-999	-999	-999	-999	-999	14870	220	-999	40.4	-999	-999	19.1	30.3

## Sheet: MFP
Source of data	Latitude	Longitude	Sampling depth (m)	Cruise	Site/Station	Time	Year	Month	APA_bulk (nmol L-1 h-1)	APA_dissolved (nmol L-1 h-1)	APA_particulate(nmol L-1 h-1)	APA_baterial (nmol L-1 h-1)	APA_phytoplankton(nmol L-1 h-1)	APA_trichodesmium (nmol L-1 h-1)	APA_zooplankton(nmol L-1 h-1)	DIN(nmol L-1)	DIP(nmol L-1)	DOP(nmol L-1)	Chlorophyll a (µg L-1)	Colony abundance(colony L-1)	Cell abundance(cell L-1)	Salinity(psu)	Temperature(℃)
Liu_2010	25.33	122.45	3	1445	11	06/2007	2007	6	-999	-999	-999	-999	0.113904	-999	-999	-999	20	-999	0.24	-999	-999	-999	-999
Liu_2010	25.08	123.16	3	1445	14	06/2007	2007	6	-999	-999	-999	-999	0.08376	-999	-999	-999	-999	-999	0.2	-999	-999	-999	-999
Liu_2010	25.33	122.45	3	1463	11	08/2007	2007	8	-999	-999	-999	-999	0.235176	-999	-999	-999	10	-999	0.41	-999	-999	-999	-999
Liu_2010	25.08	123.16	3	1463	14	08/2007	2007	8	-999	-999	-999	-999	0.027432	-999	-999	-999	-999	-999	0.12	-999	-999	-999	-999
Liu_2010	25.49	121.98	3	1473	9	09/2007	2007	9	-999	-999	-999	-999	0.08643	-999	-999	-999	-999	-999	0.43	-999	-999	-999	-999
Liu_2010	25.42	122.21	3	1473	10	09/2007	2007	9	-999	-999	-999	-999	0.08856	-999	-999	-999	-999	-999	1.2	-999	-999	-999	-999
Liu_2010	25.33	122.45	3	1473	11	09/2007	2007	9	-999	-999	-999	-999	0.66654	-999	-999	-999	60	-999	1.38	-999	-999	-999	-999
Liu_2010	25.25	122.69	3	1473	12	09/2007	2007	9	-999	-999	-999	-999	0.25128	-999	-999	-999	-999	-999	0.12	-999	-999	-999	-999
Liu_2010	25.16	122.93	3	1473	13	09/2007	2007	9	-999	-999	-999	-999	0.20496	-999	-999	-999	-999	-999	0.07	-999	-999	-999	-999
Liu_2010	25.08	123.16	3	1473	14	09/2007	2007	9	-999	-999	-999	-999	0.83808	-999	-999	-999	-999	-999	0.18	-999	-999	-999	-999
Liu_2010	25.49	121.98	50	1473	9	09/2007	2007	9	-999	-999	-999	-999	0.036864	-999	-999	-999	380	-999	0.48	-999	-999	-999	-999
Liu_2010	25.42	122.21	50	1473	10	09/2007	2007	9	-999	-999	-999	-999	0.01674	-999	-999	-999	-999	-999	0.3	-999	-999	-999	-999
Liu_2010	25.33	122.45	50	1473	11	09/2007	2007	9	-999	-999	-999	-999	0.024354	-999	-999	-999	420	-999	0.41	-999	-999	-999	-999
Liu_2010	25.25	122.69	50	1473	12	09/2007	2007	9	-999	-999	-999	-999	0.25776	-999	-999	-999	-999	-999	0.12	-999	-999	-999	-999
Liu_2010	25.16	122.93	50	1473	13	09/2007	2007	9	-999	-999	-999	-999	0.4539	-999	-999	-999	-999	-999	0.17	-999	-999	-999	-999
Liu_2010	25.08	123.16	50	1473	14	09/2007	2007	9	-999	-999	-999	-999	0.20514	-999	-999	-999	-999	-999	0.13	-999	-999	-999	-999
Liu_2013	25.422	122.209	5	-999	1	06/2005	2005	6	-999	-999	-999	-999	0.389819	-999	-999	-999	0	-999	0.651	-999	-999	-999	-999
Liu_2013	25.67	121.488	5	-999	2	06/2005	2005	6	-999	-999	-999	-999	0.145914	-999	-999	-999	50	-999	0.224	-999	-999	-999	-999
Liu_2013	25.9208	120.789	5	-999	3	06/2005	2005	6	-999	-999	-999	-999	0.179717	-999	-999	-999	0	-999	0.183	-999	-999	-999	-999
Liu_2013	26.1668	120.082	5	-999	4	06/2005	2005	6	-999	-999	-999	-999	0.455769	-999	-999	-999	10	-999	1.217	-999	-999	-999	-999
Liu_2013	27.758	121.484	5	-999	6	06/2005	2005	6	-999	-999	-999	-999	1.14121	-999	-999	-999	60	-999	1.819	-999	-999	-999	-999
Liu_2013	27.4588	122.277	5	-999	7	06/2005	2005	6	-999	-999	-999	-999	0.375533	-999	-999	-999	0	-999	0.236	-999	-999	-999	-999
Liu_2013	27.166	123.126	5	-999	8	06/2005	2005	6	-999	-999	-999	-999	0.446855	-999	-999	-999	30	-999	0.219	-999	-999	-999	-999
Liu_2013	26.8648	123.812	5	-999	9	06/2005	2005	6	-999	-999	-999	-999	0.0724676	-999	-999	-999	30	-999	0.193	-999	-999	-999	-999
Liu_2013	26.582	124.582	5	-999	10	06/2005	2005	6	-999	-999	-999	-999	0.173854	-999	-999	-999	30	-999	0.226	-999	-999	-999	-999
Liu_2013	28.4178	125.665	5	-999	14	06/2005	2005	6	-999	-999	-999	-999	0.337348	-999	-999	-999	20	-999	0.186	-999	-999	-999	-999
Liu_2013	28.7078	124.892	5	-999	15	06/2005	2005	6	-999	-999	-999	-999	0.308092	-999	-999	-999	20	-999	0.38	-999	-999	-999	-999
Liu_2013	29.0007	124.124	5	-999	16	06/2005	2005	6	-999	-999	-999	-999	0.235745	-999	-999	-999	30	-999	0.456	-999	-999	-999	-999
Liu_2013	29.2915	123.36	5	-999	17	06/2005	2005	6	-999	-999	-999	-999	0.115353	-999	-999	-999	40	-999	0.156	-999	-999	-999	-999
Liu_2013	29.539	122.666	5	-999	18	06/2005	2005	6	-999	-999	-999	-999	1.28429	-999	-999	-999	170	-999	8.968	-999	-999	-999	-999
Liu_2013	31.6227	123.149	5	-999	19	06/2005	2005	6	-999	-999	-999	-999	0.413238	-999	-999	-999	90	-999	1.672	-999	-999	-999	-999
Liu_2013	31.336	123.919	5	-999	20	06/2005	2005	6	-999	-999	-999	-999	1.8825	-999	-999	-999	110	-999	2.755	-999	-999	-999	-999
Liu_2013	31.0417	124.691	5	-999	21	06/2005	2005	6	-999	-999	-999	-999	1.00266	-999	-999	-999	80	-999	0.958	-999	-999	-999	-999
Liu_2013	30.7502	125.459	5	-999	22	06/2005	2005	6	-999	-999	-999	-999	1.95549	-999	-999	-999	60	-999	1.516	-999	-999	-999	-999
Liu_2013	30.4615	126.232	5	-999	23	06/2005	2005	6	-999	-999	-999	-999	1.56177	-999	-999	-999	60	-999	0.624	-999	-999	-999	-999
Liu_2013	30.17	127.001	5	-999	24	06/2005	2005	6	-999	-999	-999	-999	0.107624	-999	-999	-999	50	-999	0.28	-999	-999	-999	-999
Liu_2013	29.2913	126.335	5	-999	26	06/2005	2005	6	-999	-999	-999	-999	0.447261	-999	-999	-999	50	-999	0.276	-999	-999	-999	-999
Liu_2013	29.878	124.792	5	-999	28A	06/2005	2005	6	-999	-999	-999	-999	0.239872	-999	-999	-999	0	-999	0.249	-999	-999	-999	-999
Liu_2013	28.6162	122.167	5	-999	30	06/2005	2005	6	-999	-999	-999	-999	0.996238	-999	-999	-999	160	-999	6.528	-999	-999	-999	-999
Liu_2013	28.1038	123.525	5	-999	31A	06/2005	2005	6	-999	-999	-999	-999	0.820394	-999	-999	-999	30	-999	0.182	-999	-999	-999	-999
Liu_2013	26.2758	122.634	5	-999	34	06/2005	2005	6	-999	-999	-999	-999	0.250676	-999	-999	-999	40	-999	0.307	-999	-999	-999	-999
Liu_2013	25.4159	122.205	10	-999	1	06/2006	2006	6	-999	-999	-999	-999	0.172194	-999	-999	-999	30	-999	0.56554	-999	-999	-999	-999
Liu_2013	26.1649	120.085	10	-999	4	06/2006	2006	6	-999	-999	-999	-999	1.15254	-999	-999	-999	180	-999	3.56149	-999	-999	-999	-999
Liu_2013	27.7504	121.501	10	-999	6	06/2006	2006	6	-999	-999	-999	-999	1.07362	-999	-999	-999	210	-999	1.27886	-999	-999	-999	-999
Liu_2013	27.1774	123.058	10	-999	8	06/2006	2006	6	-999	-999	-999	-999	0.250004	-999	-999	-999	20	-999	0.152137	-999	-999	-999	-999
Liu_2013	26.5823	124.585	10	-999	10	06/2006	2006	6	-999	-999	-999	-999	0.228579	-999	-999	-999	40	-999	0.32651	-999	-999	-999	-999
Liu_2013	27.4995	125.125	10	-999	12	06/2006	2006	6	-999	-999	-999	-999	0.173585	-999	-999	-999	40	-999	0.149502	-999	-999	-999	-999
Liu_2013	28.4167	125.674	10	-999	14	06/2006	2006	6	-999	-999	-999	-999	0.456363	-999	-999	-999	40	-999	0.105642	-999	-999	-999	-999
Liu_2013	28.9991	124.126	10	-999	16	06/2006	2006	6	-999	-999	-999	-999	0.994811	-999	-999	-999	70	-999	1.57487	-999	-999	-999	-999
Liu_2013	29.5817	122.587	10	-999	18	06/2006	2006	6	-999	-999	-999	-999	0.313753	-999	-999	-999	160	-999	4.14589	-999	-999	-999	-999
Liu_2013	31.0372	124.699	10	-999	21	06/2006	2006	6	-999	-999	-999	-999	87.9232	-999	-999	-999	140	-999	5.70349	-999	-999	-999	-999
Liu_2013	30.7519	125.455	10	-999	22	06/2006	2006	6	-999	-999	-999	-999	8.98342	-999	-999	-999	70	-999	1.43159	-999	-999	-999	-999
Liu_2013	30.4626	126.22	10	-999	23	06/2006	2006	6	-999	-999	-999	-999	86.6885	-999	-999	-999	30	-999	1.02188	-999	-999	-999	-999
Liu_2013	30.1604	126.999	10	-999	24	06/2006	2006	6	-999	-999	-999	-999	0.651188	-999	-999	-999	90	-999	0.381682	-999	-999	-999	-999
Liu_2013	29.2977	126.339	10	-999	26	06/2006	2006	6	-999	-999	-999	-999	1.79827	-999	-999	-999	40	-999	0.118526	-999	-999	-999	-999
Liu_2013	30.0693	124.281	10	-999	28	06/2006	2006	6	-999	-999	-999	-999	0.284796	-999	-999	-999	120	-999	2.65396	-999	-999	-999	-999
Liu_2013	28.6764	122.09	10	-999	30	06/2006	2006	6	-999	-999	-999	-999	0.0806518	-999	-999	-999	910	-999	0.87879	-999	-999	-999	-999
Liu_2013	27.889	124.099	10	-999	32	06/2006	2006	6	-999	-999	-999	-999	0.416637	-999	-999	-999	30	-999	0.381435	-999	-999	-999	-999
Liu_2013	25.4108	122.212	5	-999	1	07/2007	2007	7	-999	-999	-999	-999	0.0182193	-999	-999	-999	40	-999	0.951	-999	-999	-999	-999
Liu_2013	25.6637	121.49	5	-999	2	07/2007	2007	7	-999	-999	-999	-999	0.629307	-999	-999	-999	240	-999	0.423	-999	-999	-999	-999
Liu_2013	25.9173	120.793	5	-999	3	07/2007	2007	7	-999	-999	-999	-999	1.1234	-999	-999	-999	140	-999	0.23	-999	-999	-999	-999
Liu_2013	26.1579	120.08	5	-999	4	07/2007	2007	7	-999	-999	-999	-999	0.51804	-999	-999	-999	290	-999	2.4	-999	-999	-999	-999
Liu_2013	26.9	121.002	5	-999	5	07/2007	2007	7	-999	-999	-999	-999	0.0647994	-999	-999	-999	60	-999	0.131	-999	-999	-999	-999
Liu_2013	27.7442	121.498	5	-999	6	07/2007	2007	7	-999	-999	-999	-999	0.255807	-999	-999	-999	540	-999	1.023	-999	-999	-999	-999
Liu_2013	26.5837	124.586	5	-999	10	07/2007	2007	7	-999	-999	-999	-999	0.0372367	-999	-999	-999	50	-999	0.176	-999	-999	-999	-999
Liu_2013	27.4967	125.127	5	-999	12	07/2007	2007	7	-999	-999	-999	-999	0.139815	-999	-999	-999	60	-999	0.157	-999	-999	-999	-999
Liu_2013	28.4172	125.668	5	-999	14	07/2007	2007	7	-999	-999	-999	-999	0.126033	-999	-999	-999	30	-999	0.171	-999	-999	-999	-999
Liu_2013	28.9987	124.128	5	-999	16	07/2007	2007	7	-999	-999	-999	-999	0.180234	-999	-999	-999	40	-999	0.395	-999	-999	-999	-999
Liu_2013	29.5457	122.668	5	-999	18	07/2007	2007	7	-999	-999	-999	-999	2.12304	-999	-999	-999	280	-999	2.414	-999	-999	-999	-999
Liu_2013	31.6274	123.149	5	-999	19	07/2007	2007	7	-999	-999	-999	-999	3.8986	-999	-999	-999	190	-999	5.542	-999	-999	-999	-999
Liu_2013	31.3347	123.915	5	-999	20	07/2007	2007	7	-999	-999	-999	-999	1.93152	-999	-999	-999	260	-999	2.835	-999	-999	-999	-999
Liu_2013	30.7562	125.452	5	-999	22	07/2007	2007	7	-999	-999	-999	-999	1.7395	-999	-999	-999	50	-999	0.904	-999	-999	-999	-999
Liu_2013	30.1628	126.998	5	-999	24	07/2007	2007	7	-999	-999	-999	-999	0.296017	-999	-999	-999	40	-999	0.255	-999	-999	-999	-999
Liu_2013	29.2875	126.335	5	-999	26	07/2007	2007	7	-999	-999	-999	-999	0.138069	-999	-999	-999	40	-999	0.12	-999	-999	-999	-999
Liu_2013	29.6782	125.301	5	-999	27	07/2007	2007	7	-999	-999	-999	-999	0.700165	-999	-999	-999	100	-999	0.624	-999	-999	-999	-999
Liu_2013	30.0673	124.281	5	-999	28	07/2007	2007	7	-999	-999	-999	-999	1.70467	-999	-999	-999	50	-999	0.321	-999	-999	-999	-999
Liu_2013	30.457	123.254	5	-999	29	07/2007	2007	7	-999	-999	-999	-999	6.55504	-999	-999	-999	380	-999	3.236	-999	-999	-999	-999
Liu_2013	28.6142	122.162	5	-999	30	07/2007	2007	7	-999	-999	-999	-999	0.87869	-999	-999	-999	580	-999	5.664	-999	-999	-999	-999
Liu_2013	28.276	123.071	5	-999	31	07/2007	2007	7	-999	-999	-999	-999	0.144646	-999	-999	-999	160	-999	0.488	-999	-999	-999	-999
Liu_2013	26.282	122.635	5	-999	34	07/2007	2007	7	-999	-999	-999	-999	0.325837	-999	-999	-999	150	-999	0.19	-999	-999	-999	-999
Liu_2013	31.1675	122.663	5	-999	19A	07/2007	2007	7	-999	-999	-999	-999	0.402767	-999	-999	-999	230	-999	6.154	-999	-999	-999	-999
Liu_2013	25.4168	122.207	1	-999	1	07/2008	2008	7	-999	-999	-999	-999	0.0823844	-999	-999	-999	90	-999	0.926	-999	-999	-999	-999
Liu_2013	25.6665	121.5	1	-999	2	07/2008	2008	7	-999	-999	-999	-999	0.167306	-999	-999	-999	120	-999	0.253	-999	-999	-999	-999
Liu_2013	25.9174	120.792	1	-999	3	07/2008	2008	7	-999	-999	-999	-999	0.133862	-999	-999	-999	150	-999	0.179	-999	-999	-999	-999
Liu_2013	26.1672	120.085	1	-999	4	07/2008	2008	7	-999	-999	-999	-999	0.469413	-999	-999	-999	110	-999	0.434	-999	-999	-999	-999
Liu_2013	26.9036	120.995	1	-999	5	07/2008	2008	7	-999	-999	-999	-999	0.0719379	-999	-999	-999	100	-999	0.129	-999	-999	-999	-999
Liu_2013	27.7497	121.5	1	-999	6	07/2008	2008	7	-999	-999	-999	-999	0.0679715	-999	-999	-999	530	-999	1.308	-999	-999	-999	-999
Liu_2013	27.4589	122.271	1	-999	7	07/2008	2008	7	-999	-999	-999	-999	0.0237885	-999	-999	-999	80	-999	0.155	-999	-999	-999	-999
Liu_2013	27.1663	123.043	1	-999	8	07/2008	2008	7	-999	-999	-999	-999	0.160092	-999	-999	-999	60	-999	0.185	-999	-999	-999	-999
Liu_2013	26.877	123.808	1	-999	9	07/2008	2008	7	-999	-999	-999	-999	0.323443	-999	-999	-999	70	-999	0.139	-999	-999	-999	-999
Liu_2013	26.5841	124.582	1	-999	10	07/2008	2008	7	-999	-999	-999	-999	0.721829	-999	-999	-999	60	-999	0.157	-999	-999	-999	-999
Liu_2013	27.4991	125.125	1	-999	12	07/2008	2008	7	-999	-999	-999	-999	0.470112	-999	-999	-999	60	-999	0.152	-999	-999	-999	-999
Liu_2013	28.4164	125.668	1	-999	14	07/2008	2008	7	-999	-999	-999	-999	0.240244	-999	-999	-999	30	-999	0.107	-999	-999	-999	-999
Liu_2013	28.7088	124.896	1	-999	15	07/2008	2008	7	-999	-999	-999	-999	0.142085	-999	-999	-999	60	-999	0.108	-999	-999	-999	-999
Liu_2013	28.9957	124.129	1	-999	16	07/2008	2008	7	-999	-999	-999	-999	0.27435	-999	-999	-999	60	-999	0.167	-999	-999	-999	-999
Liu_2013	29.2922	123.355	1	-999	17	07/2008	2008	7	-999	-999	-999	-999	0.659108	-999	-999	-999	110	-999	0.283	-999	-999	-999	-999
Liu_2013	29.565	122.664	1	-999	18	07/2008	2008	7	-999	-999	-999	-999	0.0285558	-999	-999	-999	780	-999	2.541	-999	-999	-999	-999
Liu_2013	31.6215	123.14	1	-999	19	07/2008	2008	7	-999	-999	-999	-999	0.658595	-999	-999	-999	460	-999	3.077	-999	-999	-999	-999
Liu_2013	31.3223	123.915	1	-999	20	07/2008	2008	7	-999	-999	-999	-999	2.30967	-999	-999	-999	160	-999	0.588	-999	-999	-999	-999
Liu_2013	31.042	124.688	1	-999	21	07/2008	2008	7	-999	-999	-999	-999	0.456842	-999	-999	-999	130	-999	0.462	-999	-999	-999	-999
Liu_2013	30.7475	125.462	1	-999	22	07/2008	2008	7	-999	-999	-999	-999	0.206448	-999	-999	-999	120	-999	0.41	-999	-999	-999	-999
Liu_2013	30.4594	126.23	1	-999	23	07/2008	2008	7	-999	-999	-999	-999	0.163672	-999	-999	-999	40	-999	0.156	-999	-999	-999	-999
Liu_2013	30.1688	127.003	1	-999	24	07/2008	2008	7	-999	-999	-999	-999	0.689892	-999	-999	-999	50	-999	0.148	-999	-999	-999	-999
Liu_2013	29.2912	126.333	1	-999	26	07/2008	2008	7	-999	-999	-999	-999	0.0621811	-999	-999	-999	60	-999	0.128	-999	-999	-999	-999
Liu_2013	29.68	125.306	1	-999	27	07/2008	2008	7	-999	-999	-999	-999	0.652911	-999	-999	-999	80	-999	0.535	-999	-999	-999	-999
Liu_2013	30.0662	124.279	1	-999	28	07/2008	2008	7	-999	-999	-999	-999	0.337154	-999	-999	-999	70	-999	0.135	-999	-999	-999	-999
Liu_2013	30.4606	123.247	1	-999	29	07/2008	2008	7	-999	-999	-999	-999	0.265788	-999	-999	-999	290	-999	3.671	-999	-999	-999	-999
Liu_2013	28.6189	122.17	1	-999	30	07/2008	2008	7	-999	-999	-999	-999	0.348477	-999	-999	-999	470	-999	4.388	-999	-999	-999	-999
Liu_2013	28.279	123.076	1	-999	31	07/2008	2008	7	-999	-999	-999	-999	0.559009	-999	-999	-999	100	-999	0.137	-999	-999	-999	-999
Liu_2013	27.8913	124.099	1	-999	32	07/2008	2008	7	-999	-999	-999	-999	0.258196	-999	-999	-999	80	-999	0.124	-999	-999	-999	-999
Liu_2013	26.2777	122.633	1	-999	34	07/2008	2008	7	-999	-999	-999	-999	0.0732769	-999	-999	-999	60	-999	0.148	-999	-999	-999	-999
Liu_2013	26.6192	121.732	1	-999	35	07/2008	2008	7	-999	-999	-999	-999	0.173524	-999	-999	-999	270	-999	0.136	-999	-999	-999	-999
Liu_2013	31.2887	122.747	1	-999	19A	07/2008	2008	7	-999	-999	-999	-999	0.240821	-999	-999	-999	840	-999	3.273	-999	-999	-999	-999
Liu_2013	25.2492	122.678	1	-999	1A	07/2008	2008	7	-999	-999	-999	-999	0.124387	-999	-999	-999	60	-999	0.111	-999	-999	-999	-999
Liu_2013	25.0842	123.15	1	-999	K	07/2008	2008	7	-999	-999	-999	-999	0.115089	-999	-999	-999	60	-999	0.221	-999	-999	-999	-999
Ou_2006	23.6333	117.85	1	-999	A1	08/2004	2004	8	7.33	1.438	-999	1.886	4.076	-999	-999	-999	-999	-999	0.61	-999	-999	-999	-999
Ou_2006	23.3833	118.1	1	-999	A3	08/2004	2004	8	3.99	3.638	-999	-999	0.369	-999	-999	-999	160	-999	0.57	-999	-999	-999	-999
Ou_2006	22.7833	118.65	1	-999	A8	08/2004	2004	8	5.71	3.329	-999	0.872	1.542	-999	-999	-999	200	-999	0.24	-999	-999	-999	-999
Ou_2006	22.5333	118.933	1	-999	A10	08/2004	2004	8	1.85	1.84	-999	-999	0.01	-999	-999	-999	130	-999	0.4	-999	-999	-999	-999
Ou_2006	23.2	117.3	1	-999	B1	08/2004	2004	8	5.74	5.22	-999	0.41	0.153	-999	-999	-999	230	-999	1.37	-999	-999	-999	-999
Ou_2006	22.9833	117.533	1	-999	B3	08/2004	2004	8	4.31	3.02	-999	0.335	1	-999	-999	-999	-999	-999	1.22	-999	-999	-999	-999
Ou_2006	22.7167	117.817	1	-999	B6	08/2004	2004	8	1.17	0.438	-999	0.735	-999	-999	-999	-999	-999	-999	3.59	-999	-999	-999	-999
Ou_2006	22.4	118.133	1	-999	B8	08/2004	2004	8	5.88	4.402	-999	0.817	0.694	-999	-999	-999	-999	-999	1.21	-999	-999	-999	-999
Ou_2006	22.1333	118.4	1	-999	B10	08/2004	2004	8	4.14	2.236	-999	1.904	-999	-999	-999	-999	190	-999	0.26	-999	-999	-999	-999
Ou_2006	23.9	118.04	1	-999	F0	02/08/2004	2004	8	9.37	-999	-999	-999	-999	-999	-999	-999	-999	-999	-999	-999	-999	-999	-999
Ou_2006	23.9	118.04	1	-999	F0	03/08/2004	2004	8	6.18	-999	-999	-999	-999	-999	-999	-999	-999	-999	-999	-999	-999	-999	-999
Ou_2006	23.9	118.04	1	-999	F0	04/08/2004	2004	8	9.9	-999	-999	-999	-999	-999	-999	-999	-999	-999	-999	-999	-999	-999	-999
Ou_2006	23.9	118.04	1	-999	F0	05/08/2004	2004	8	10.21	-999	-999	-999	-999	-999	-999	-999	-999	-999	-999	-999	-999	-999	-999
Ou_2006	23.85	118.1	1	-999	F1	01/08/2004	2004	8	5.42	-999	-999	-999	-999	-999	-999	-999	160	-999	2.05	-999	-999	-999	-999
Ou_2006	23.85	118.1	1	-999	F1	02/08/2004	2004	8	5.89	-999	-999	-999	-999	-999	-999	-999	200	-999	1.2	-999	-999	-999	-999
Ou_2006	23.85	118.1	1	-999	F1	03/08/2004	2004	8	5.91	-999	-999	-999	-999	-999	-999	-999	160	-999	1.23	-999	-999	-999	-999
Ou_2006	23.85	118.1	1	-999	F1	04/08/2004	2004	8	7.88	-999	-999	-999	-999	-999	-999	-999	200	-999	0.85	-999	-999	-999	-999
Ou_2006	23.85	118.1	1	-999	F1	05/08/2004	2004	8	8.15	-999	-999	-999	-999	-999	-999	-999	140	-999	0.87	-999	-999	-999	-999
Ou_2006	23.75	118.217	1	-999	F3	01/08/2004	2004	8	4.65	-999	-999	-999	-999	-999	-999	-999	150	-999	0.86	-999	-999	-999	-999
Ou_2006	23.75	118.217	1	-999	F3	02/08/2004	2004	8	4.47	-999	-999	-999	-999	-999	-999	-999	280	-999	0.43	-999	-999	-999	-999
Ou_2006	23.75	118.217	1	-999	F3	03/08/2004	2004	8	5.83	-999	-999	-999	-999	-999	-999	-999	240	-999	0.38	-999	-999	-999	-999
Ou_2006	23.75	118.217	1	-999	F3	04/08/2004	2004	8	8.36	-999	-999	-999	-999	-999	-999	-999	0	-999	0.34	-999	-999	-999	-999
Ou_2006	23.75	118.217	1	-999	F3	05/08/2004	2004	8	8.31	-999	-999	-999	-999	-999	-999	-999	110	-999	0.25	-999	-999	-999	-999
Ou_2006	23.75	118.217	1	-999	F3	06/08/2004	2004	8	14.23	-999	-999	-999	-999	-999	-999	-999	0	-999	0.19	-999	-999	-999	-999
Ou_2006	23.687	118.28	1	-999	F4	02/08/2004	2004	8	5.16	-999	-999	-999	-999	-999	-999	-999	-999	-999	-999	-999	-999	-999	-999
Ou_2006	23.687	118.28	1	-999	F4	03/08/2004	2004	8	5.56	-999	-999	-999	-999	-999	-999	-999	-999	-999	-999	-999	-999	-999	-999
Ou_2006	23.687	118.28	1	-999	F4	04/08/2004	2004	8	7.49	-999	-999	-999	-999	-999	-999	-999	-999	-999	-999	-999	-999	-999	-999
Ou_2006	23.687	118.28	1	-999	F4	05/08/2004	2004	8	8.22	-999	-999	-999	-999	-999	-999	-999	-999	-999	-999	-999	-999	-999	-999
Perry_1972	30	-147	0	FCRG-71-II	2	11/11/1971	1971	11	-999	-999	-999	-999	7.8	-999	-999	-999	-999	-999	-999	-999	-999	-999	-999
Perry_1972	30	-147	0	FCRG-71-II	2	11/11/1971	1971	11	-999	-999	-999	-999	3.9	-999	-999	-999	90	-999	-999	-999	-999	-999	-999
Perry_1972	30	-147	0	FCRG-71-II	2	12/11/1971	1971	11	-999	-999	-999	-999	5.04	-999	-999	-999	0	-999	-999	-999	-999	-999	-999
Perry_1972	30	-147	0	FCRG-71-II	2	12/11/1971	1971	11	-999	-999	-999	-999	2.1	-999	-999	-999	0	-999	-999	-999	-999	-999	-999
Perry_1972	30	-147	0	FCRG-71-II	2	12/11/1971	1971	11	-999	-999	-999	-999	2.28	-999	-999	-999	0	-999	-999	-999	-999	-999	-999
Perry_1972	30	-147	0	FCRG-71-II	2	15/11/1971	1971	11	-999	-999	-999	-999	1.14	-999	-999	-999	0	-999	-999	-999	-999	-999	-999
Perry_1972	30	-147	30	FCRG-71-II	2	12/11/1971	1971	11	-999	-999	-999	-999	2.76	-999	-999	-999	0	-999	-999	-999	-999	-999	-999
Perry_1972	30	-147	75	FCRG-71-II	2	12/11/1971	1971	11	-999	-999	-999	-999	0.72	-999	-999	-999	0	-999	-999	-999	-999	-999	-999
Perry_1972	30	-147	100	FCRG-71-II	2	12/11/1971	1971	11	-999	-999	-999	-999	0.48	-999	-999	-999	30	-999	-999	-999	-999	-999	-999
Tanaka_2011	39.099	5.35	5	-999	A	07/2008	2008	7	1	-999	-999	-999	-999	-999	-999	-999	-999	-999	0.06	-999	-999	-999	-999
Tanaka_2011	34.137	18.445	5	-999	B	07/2008	2008	7	1.9	-999	-999	-999	-999	-999	-999	-999	-999	-999	0.05	-999	-999	-999	-999
Tanaka_2011	33.625	32.653	5	-999	C	07/2008	2008	7	1.2	-999	-999	-999	-999	-999	-999	-999	-999	-999	0.03	-999	-999	-999	-999
Vidal_2003	-21.8	-35.4	4.972	-999	-999	1995	1995	-999	12.892	-999	-999	-999	-999	-999	-999	-999	-999	-999	-999	-999	-999	-999	-999
Vidal_2003	-21.8	-35.4	70.59	-999	-999	1995	1995	-999	9.234	-999	-999	-999	-999	-999	-999	-999	-999	-999	-999	-999	-999	-999	-999
Vidal_2003	-21.8	-35.4	101.397	-999	-999	1995	1995	-999	12.128	-999	-999	-999	-999	-999	-999	-999	-999	-999	-999	-999	-999	-999	-999
Vidal_2003	-24.3	-36.3	4.661	-999	-999	1995	1995	-999	13.267	-999	-999	-999	-999	-999	-999	-999	-999	-999	-999	-999	-999	-999	-999
Vidal_2003	-24.3	-36.3	30	-999	-999	1995	1995	-999	3.289	-999	-999	-999	-999	-999	-999	-999	-999	-999	-999	-999	-999	-999	-999
Vidal_2003	-24.3	-36.3	60.264	-999	-999	1995	1995	-999	3.907	-999	-999	-999	-999	-999	-999	-999	-999	-999	-999	-999	-999	-999	-999
Vidal_2003	-24.3	-36.3	90.38	-999	-999	1995	1995	-999	0.015	-999	-999	-999	-999	-999	-999	-999	-999	-999	-999	-999	-999	-999	-999
Vidal_2003	-24.3	-36.3	140.34	-999	-999	1995	1995	-999	9.67	-999	-999	-999	-999	-999	-999	-999	-999	-999	-999	-999	-999	-999	-999
Vidal_2003	-26	-38.2	4.841	-999	-999	1995	1995	-999	0	-999	-999	-999	-999	-999	-999	-999	-999	-999	-999	-999	-999	-999	-999
Vidal_2003	-26	-38.2	25.102	-999	-999	1995	1995	-999	0	-999	-999	-999	-999	-999	-999	-999	-999	-999	-999	-999	-999	-999	-999
Vidal_2003	-26	-38.2	59.642	-999	-999	1995	1995	-999	13.977	-999	-999	-999	-999	-999	-999	-999	-999	-999	-999	-999	-999	-999	-999
Vidal_2003	-26	-38.2	100	-999	-999	1995	1995	-999	0	-999	-999	-999	-999	-999	-999	-999	-999	-999	-999	-999	-999	-999	-999
Vidal_2003	-26	-38.2	125	-999	-999	1995	1995	-999	0	-999	-999	-999	-999	-999	-999	-999	-999	-999	-999	-999	-999	-999	-999
Vidal_2003	-26	-38.2	150	-999	-999	1995	1995	-999	0	-999	-999	-999	-999	-999	-999	-999	-999	-999	-999	-999	-999	-999	-999
Vidal_2003	-28.1	-40.1	4.761	-999	-999	1995	1995	-999	0	-999	-999	-999	-999	-999	-999	-999	-999	-999	-999	-999	-999	-999	-999
Vidal_2003	-28.1	-40.1	50	-999	-999	1995	1995	-999	10.36	-999	-999	-999	-999	-999	-999	-999	-999	-999	-999	-999	-999	-999	-999
Vidal_2003	-28.1	-40.1	104.898	-999	-999	1995	1995	-999	9.191	-999	-999	-999	-999	-999	-999	-999	-999	-999	-999	-999	-999	-999	-999
Vidal_2003	-28.1	-40.1	129.458	-999	-999	1995	1995	-999	29.35	-999	-999	-999	-999	-999	-999	-999	-999	-999	-999	-999	-999	-999	-999
Vidal_2003	-28.1	-40.1	149.778	-999	-999	1995	1995	-999	11.109	-999	-999	-999	-999	-999	-999	-999	-999	-999	-999	-999	-999	-999	-999
Vidal_2003	-28.1	-40.1	199.983	-999	-999	1995	1995	-999	10.159	-999	-999	-999	-999	-999	-999	-999	-999	-999	-999	-999	-999	-999	-999
Vidal_2003	-24.478	-36.409	5	-999	-999	1995	1995	-999	11.681	-999	-999	-999	-999	-999	-999	-999	172	-999	-999	-999	-999	-999	-999
Vidal_2003	-22.017	-35.465	5	-999	-999	1995	1995	-999	12.744	-999	-999	-999	-999	-999	-999	-999	138.5	-999	-999	-999	-999	-999	-999
Vidal_2003	22.905	-29.195	5	-999	-999	1995	1995	-999	14.265	-999	-999	-999	-999	-999	-999	-999	41.42	-999	-999	-999	-999	-999	-999
Vidal_2003	24.029	-29.211	5	-999	-999	1995	1995	-999	15.865	-999	-999	-999	-999	-999	-999	-999	50.5	-999	-999	-999	-999	-999	-999
Vidal_2003	24.839	-29.167	5	-999	-999	1995	1995	-999	24.382	-999	-999	-999	-999	-999	-999	-999	68.6	-999	-999	-999	-999	-999	-999
Vidal_2003	25.559	-19.243	5	-999	-999	1995	1995	-999	22.775	-999	-999	-999	-999	-999	-999	-999	12.3	-999	-999	-999	-999	-999	-999
Vidal_2003	27.454	-29.259	5	-999	-999	1995	1995	-999	11.239	-999	-999	-999	-999	-999	-999	-999	20.7	-999	-999	-999	-999	-999	-999
Vidal_2003	-28.179	-40.183	5	-999	-999	1995	1995	-999	0	-999	-999	-999	-999	-999	-999	-999	200	-999	-999	-999	-999	-999	-999
Vidal_2003	-26.142	-38.219	5	-999	-999	1995	1995	-999	0	-999	-999	-999	-999	-999	-999	-999	171	-999	-999	-999	-999	-999	-999
Vidal_2003	-12.516	-28.912	5	-999	-999	1995	1995	-999	0	-999	-999	-999	-999	-999	-999	-999	280.9	-999	-999	-999	-999	-999	-999
Vidal_2003	-9.561	-29.105	5	-999	-999	1995	1995	-999	0	-999	-999	-999	-999	-999	-999	-999	283.5	-999	-999	-999	-999	-999	-999
Vidal_2003	3.492	-29.132	5	-999	-999	1995	1995	-999	0	-999	-999	-999	-999	-999	-999	-999	170.9	-999	-999	-999	-999	-999	-999
Vidal_2003	20.766	-29.194	5	-999	-999	1995	1995	-999	0	-999	-999	-999	-999	-999	-999	-999	66	-999	-999	-999	-999	-999	-999
Vidal_2003	-27.976	-40.183	5	-999	-999	1995	1995	-999	0	-999	-999	-999	-999	-999	-999	-999	72.5	-999	-999	-999	-999	-999	-999
Vidal_2003	-25.988	-38.219	5	-999	-999	1995	1995	-999	0	-999	-999	-999	-999	-999	-999	-999	-999	-999	-999	-999	-999	-999	-999
Vidal_2003	-24.319	-36.409	5	-999	-999	1995	1995	-999	13.56	-999	-999	-999	-999	-999	-999	-999	81.55	-999	-999	-999	-999	-999	-999
Vidal_2003	-23.302	-35.695	5	-999	-999	1995	1995	-999	16.288	-999	-999	-999	-999	-999	-999	-999	46.6	-999	-999	-999	-999	-999	-999
Vidal_2003	-20.855	-33.398	5	-999	-999	1995	1995	-999	0	-999	-999	-999	-999	-999	-999	-999	133.33	-999	-999	-999	-999	-999	-999
Vidal_2003	-18.732	-32.672	5	-999	-999	1995	1995	-999	0	-999	-999	-999	-999	-999	-999	-999	-999	-999	-999	-999	-999	-999	-999
Vidal_2003	-12.839	-29.782	5	-999	-999	1995	1995	-999	8.846	-999	-999	-999	-999	-999	-999	-999	255	-999	-999	-999	-999	-999	-999
Vidal_2003	-15.619	-31.352	5	-999	-999	1995	1995	-999	7.283	-999	-999	-999	-999	-999	-999	-999	-999	-999	-999	-999	-999	-999	-999
Vidal_2003	-14.946	-31.067	5	-999	-999	1995	1995	-999	0	-999	-999	-999	-999	-999	-999	-999	274.4	-999	-999	-999	-999	-999	-999
Vidal_2003	-11.711	-29.783	5	-999	-999	1995	1995	-999	0	-999	-999	-999	-999	-999	-999	-999	163.11	-999	-999	-999	-999	-999	-999
Vidal_2003	-8.548	-28.355	5	-999	-999	1995	1995	-999	0	-999	-999	-999	-999	-999	-999	-999	115.21	-999	-999	-999	-999	-999	-999
Vidal_2003	-2.848	-26.358	5	-999	-999	1995	1995	-999	0	-999	-999	-999	-999	-999	-999	-999	172.17	-999	-999	-999	-999	-999	-999
Vidal_2003	0.021	-24.562	5	-999	-999	1995	1995	-999	0	-999	-999	-999	-999	-999	-999	-999	154.05	-999	-999	-999	-999	-999	-999
Vidal_2003	1.169	-24.562	5	-999	-999	1995	1995	-999	0	-999	-999	-999	-999	-999	-999	-999	157.93	-999	-999	-999	-999	-999	-999
Vidal_2003	4.324	-23.897	5	-999	-999	1995	1995	-999	0	-999	-999	-999	-999	-999	-999	-999	-999	-999	-999	-999	-999	-999	-999
Vidal_2003	4.255	-23.349	5	-999	-999	1995	1995	-999	9.552	-999	-999	-999	-999	-999	-999	-999	91.91	-999	-999	-999	-999	-999	-999
Vidal_2003	6.818	-22.35	5	-999	-999	1995	1995	-999	14.594	-999	-999	-999	-999	-999	-999	-999	-999	-999	-999	-999	-999	-999	-999
Vidal_2003	7.881	-21.899	5	-999	-999	1995	1995	-999	0	-999	-999	-999	-999	-999	-999	-999	41.42	-999	-999	-999	-999	-999	-999
Vidal_2003	10.483	-21.007	5	-999	-999	1995	1995	-999	11.157	-999	-999	-999	-999	-999	-999	-999	-999	-999	-999	-999	-999	-999	-999
Vidal_2003	11.512	-20.579	5	-999	-999	1995	1995	-999	8.726	-999	-999	-999	-999	-999	-999	-999	88.03	-999	-999	-999	-999	-999	-999
Vidal_2003	14.174	-19.199	5	-999	-999	1995	1995	-999	5.572	-999	-999	-999	-999	-999	-999	-999	128.16	-999	-999	-999	-999	-999	-999
Vidal_2003	14.964	-18.455	5	-999	-999	1995	1995	-999	0	-999	-999	-999	-999	-999	-999	-999	266.67	-999	-999	-999	-999	-999	-999
Vidal_2003	17.59	-18.475	5	-999	-999	1995	1995	-999	6.831	-999	-999	-999	-999	-999	-999	-999	124.27	-999	-999	-999	-999	-999	-999
Vidal_2003	20.082	-18.417	5	-999	-999	1995	1995	-999	4.632	-999	-999	-999	-999	-999	-999	-999	227.83	-999	-999	-999	-999	-999	-999

## Sheet: pNPP
Source of data	Latitude	Longitude	Sampling depth (m)	Cruise	Site/Station	Time	Year	Month	APA_bulk (nmol L-1 h-1)	APA_dissolved (nmol L-1 h-1)	APA_particulate(nmol L-1 h-1)	APA_baterial (nmol L-1 h-1)	APA_phytoplankton(nmol L-1 h-1)	APA_trichodesmium (nmol L-1 h-1)	APA_zooplankton(nmol L-1 h-1)	DIN(nmol L-1)	DIP(nmol L-1)	DOP(nmol L-1)	Chlorophyll a (µg L-1)	Colony abundance(colony L-1)	Cell abundance(cell L-1)	Salinity(psu)	Temperature(℃)
Boge_2002	43.113	5.921	7.5	-999	S1	03/1996	1996	3	-999	-999	-999	-999	-999	-999	30.7842	-999	-999	-999	-999	-999	-999	-999	-999
Boge_2002	43.113	5.921	7.5	-999	S1	05/1996	1996	5	-999	-999	-999	-999	-999	-999	65.7486	-999	-999	-999	-999	-999	-999	-999	-999
Boge_2002	43.113	5.921	7.5	-999	S1	06/1996	1996	6	-999	-999	-999	-999	-999	-999	53.0724	-999	-999	-999	-999	-999	-999	-999	-999
Boge_2002	43.113	5.921	7.5	-999	S1	07/1996	1996	7	-999	-999	-999	-999	-999	-999	15.1752	-999	-999	-999	-999	-999	-999	-999	-999
Boge_2002	43.113	5.921	7.5	-999	S1	09/1996	1996	9	-999	-999	-999	-999	-999	-999	4.8462	-999	-999	-999	-999	-999	-999	-999	-999
Boge_2002	43.113	5.921	7.5	-999	S1	10/1996	1996	10	-999	-999	-999	-999	-999	-999	1.137	-999	-999	-999	-999	-999	-999	-999	-999
Boge_2002	43.113	5.921	7.5	-999	S1	11/1996	1996	11	-999	-999	-999	-999	-999	-999	0.468	-999	-999	-999	-999	-999	-999	-999	-999
Boge_2002	43.113	5.921	7.5	-999	S1	12/1996	1996	12	-999	-999	-999	-999	-999	-999	1.2096	-999	-999	-999	-999	-999	-999	-999	-999
Boge_2002	43.113	5.921	7.5	-999	S1	01/1997	1997	1	-999	-999	-999	-999	-999	-999	4.3362	-999	-999	-999	-999	-999	-999	-999	-999
Boge_2002	43.11	5.893	14	-999	S2	03/1996	1996	3	-999	-999	-999	-999	-999	-999	83.3376	-999	-999	-999	-999	-999	-999	-999	-999
Boge_2002	43.11	5.893	14	-999	S2	04/1996	1996	4	-999	-999	-999	-999	-999	-999	50.0166	-999	-999	-999	-999	-999	-999	-999	-999
Boge_2002	43.11	5.893	14	-999	S2	05/1996	1996	5	-999	-999	-999	-999	-999	-999	19.1814	-999	-999	-999	-999	-999	-999	-999	-999
Boge_2002	43.11	5.893	14	-999	S2	06/1996	1996	6	-999	-999	-999	-999	-999	-999	62.988	-999	-999	-999	-999	-999	-999	-999	-999
Boge_2002	43.11	5.893	14	-999	S2	07/1996	1996	7	-999	-999	-999	-999	-999	-999	41.0886	-999	-999	-999	-999	-999	-999	-999	-999
Boge_2002	43.11	5.893	14	-999	S2	09/1996	1996	9	-999	-999	-999	-999	-999	-999	14.5524	-999	-999	-999	-999	-999	-999	-999	-999
Boge_2002	43.11	5.893	14	-999	S2	10/1996	1996	10	-999	-999	-999	-999	-999	-999	10.0584	-999	-999	-999	-999	-999	-999	-999	-999
Boge_2002	43.11	5.893	14	-999	S2	11/1996	1996	11	-999	-999	-999	-999	-999	-999	4.5504	-999	-999	-999	-999	-999	-999	-999	-999
Boge_2002	43.11	5.893	14	-999	S2	12/1996	1996	12	-999	-999	-999	-999	-999	-999	4.284	-999	-999	-999	-999	-999	-999	-999	-999
Boge_2002	43.11	5.893	14	-999	S2	01/1997	1997	1	-999	-999	-999	-999	-999	-999	5.9676	-999	-999	-999	-999	-999	-999	-999	-999
Boge_2006	43.083	6	2	-999	Toulon	09/1999	1999	9	269.18	-999	64.737	29.4693	14.7947	-999	20.4729	-999	84	-999	-999	-999	-999	-999	-999
Boge_2006	43.083	6	2	-999	Toulon	10/1999	1999	10	260.68	-999	14.904	6.33222	6.29891	-999	2.27287	-999	348	-999	2.14	-999	-999	-999	-999
Boge_2006	43.083	6	2	-999	Toulon	11/1999	1999	11	58.41	-999	47.24	9.7194	32.1837	-999	5.3369	-999	126	-999	1.71	-999	-999	-999	-999
Boge_2006	43.083	6	2	-999	Toulon	12/1999	1999	12	345.55	-999	54.858	2.85032	6.86151	-999	45.1462	-999	49	-999	0.75	-999	-999	-999	-999
Boge_2006	43.083	6	2	-999	Toulon	01/1999	1999	1	862.07	-999	38.722	8.70713	19.4363	-999	10.5786	-999	69	-999	2	-999	-999	-999	-999
Boge_2006	43.083	6	2	-999	Toulon	02/1999	1999	2	669	-999	81.584	6.41976	56.4732	-999	18.691	-999	124	-999	4.82	-999	-999	-999	-999
Boge_2006	43.083	6	2	-999	Toulon	03/1999	1999	3	483.09	-999	50.385	7.46763	36.6924	-999	6.22497	-999	61	-999	1.94	-999	-999	-999	-999
Boge_2006	43.083	6	2	-999	Toulon	04/1999	1999	4	976.84	-999	32.416	3.34658	20.5549	-999	8.51451	-999	74	-999	1.77	-999	-999	-999	-999
Boge_2006	43.083	6	2	-999	Toulon	05/1999	1999	5	249.94	-999	229.576	7.30707	45.7663	-999	176.503	-999	462	-999	1.88	-999	-999	-999	-999
Boge_2006	43.083	6	2	-999	Toulon	06/1999	1999	6	1051.83	-999	274.175	30.1712	69.5177	-999	174.486	-999	147	-999	2.1	-999	-999	-999	-999
Boge_2006	43.083	6	2	-999	Toulon	07/1999	1999	7	414.15	-999	51.793	4.95214	14.0023	-999	32.8385	-999	52	-999	0.83	-999	-999	-999	-999
Boge_2006	43.083	6	2	-999	Toulon	08/1999	1999	8	2313.24	-999	210.619	4.64472	45.8192	-999	160.155	-999	79	-999	1.42	-999	-999	-999	-999
Boge_2006	43.083	6	2	-999	Toulon	09/1999	1999	9	44.75	-999	47.907	2.51805	30.6249	-999	14.764	-999	49	-999	1.1	-999	-999	-999	-999
Jean_2003	43.083	6	2	-999	Toulon	12/1999	1999	12	-999	-999	55.47	-999	-999	-999	-999	-999	-999	-999	-999	-999	-999	-999	-999
Jean_2003	43.083	6	2	-999	Toulon	01/2000	2000	1	-999	-999	38.82	-999	-999	-999	-999	-999	-999	-999	-999	-999	-999	-999	-999
Jean_2003	43.083	6	2	-999	Toulon	02/2000	2000	2	-999	-999	81.52	-999	-999	-999	-999	-999	-999	-999	-999	-999	-999	-999	-999
Jean_2003	43.083	6	2	-999	Toulon	03/2000	2000	3	-999	-999	50.91	-999	-999	-999	-999	-999	-999	-999	-999	-999	-999	-999	-999
Jean_2003	43.083	6	2	-999	Toulon	04/2000	2000	4	-999	-999	30.15	-999	-999	-999	-999	-999	-999	-999	-999	-999	-999	-999	-999
Jean_2003	43.083	6	2	-999	Toulon	05/2000	2000	5	-999	-999	229.22	-999	-999	-999	-999	-999	-999	-999	-999	-999	-999	-999	-999
Jean_2003	43.083	6	2	-999	Toulon	06/2000	2000	6	-999	-999	274.7	-999	-999	-999	-999	-999	-999	-999	-999	-999	-999	-999	-999
Jean_2003	43.083	6	2	-999	Toulon	07/2000	2000	7	-999	-999	53.05	-999	-999	-999	-999	-999	-999	-999	-999	-999	-999	-999	-999
Jean_2003	43.083	6	2	-999	Toulon	08/2000	2000	8	-999	-999	211.7	-999	-999	-999	-999	-999	-999	-999	-999	-999	-999	-999	-999
Jean_2003	43.083	6	2	-999	Toulon	09/2000	2000	9	-999	-999	47.6	-999	-999	-999	-999	-999	-999	-999	-999	-999	-999	-999	-999
Jean_2003	43.083	6	2	-999	Toulon	12/1999	1999	12	-999	-999	-999	-999	-999	-999	44.31	-999	-999	-999	-999	-999	-999	-999	-999
Jean_2003	43.083	6	2	-999	Toulon	01/2000	2000	1	-999	-999	-999	-999	-999	-999	5.94	-999	-999	-999	-999	-999	-999	-999	-999
Jean_2003	43.083	6	2	-999	Toulon	02/2000	2000	2	-999	-999	-999	-999	-999	-999	3.88	-999	-999	-999	-999	-999	-999	-999	-999
Jean_2003	43.083	6	2	-999	Toulon	03/2000	2000	3	-999	-999	-999	-999	-999	-999	3.98	-999	-999	-999	-999	-999	-999	-999	-999
Jean_2003	43.083	6	2	-999	Toulon	04/2000	2000	4	-999	-999	-999	-999	-999	-999	6.65	-999	-999	-999	-999	-999	-999	-999	-999
Jean_2003	43.083	6	2	-999	Toulon	05/2000	2000	5	-999	-999	-999	-999	-999	-999	175.85	-999	-999	-999	-999	-999	-999	-999	-999
Jean_2003	43.083	6	2	-999	Toulon	06/2000	2000	6	-999	-999	-999	-999	-999	-999	203.42	-999	-999	-999	-999	-999	-999	-999	-999
Jean_2003	43.083	6	2	-999	Toulon	07/2000	2000	7	-999	-999	-999	-999	-999	-999	33.43	-999	-999	-999	-999	-999	-999	-999	-999
Jean_2003	43.083	6	2	-999	Toulon	08/2000	2000	8	-999	-999	-999	-999	-999	-999	158.88	-999	-999	-999	-999	-999	-999	-999	-999
Jean_2003	43.083	6	2	-999	Toulon	09/2000	2000	9	-999	-999	-999	-999	-999	-999	13.24	-999	-999	-999	-999	-999	-999	-999	-999
Kwon_2011	34.72	127.677	0	-999	Stn1	10/2008	2008	10	94.8	15.6	79.2	-999	-999	-999	-999	-999	643	377	-999	-999	-999	-999	-999
Kwon_2011	34.72	127.677	0	-999	Stn1	12/2008	2008	12	207.6	83.4	124.2	-999	-999	-999	-999	-999	212	268	-999	-999	-999	-999	-999
Kwon_2011	34.72	127.677	0	-999	Stn1	02/2009	2009	2	241.8	40.8	201	-999	-999	-999	-999	-999	279	534	-999	-999	-999	-999	-999
Kwon_2011	34.72	127.677	0	-999	Stn1	04/2009	2009	4	145.2	49.8	95.4	-999	-999	-999	-999	-999	225	436	-999	-999	-999	-999	-999
Kwon_2011	34.72	127.677	0	-999	Stn1	06/2009	2009	6	322.2	119.4	202.8	-999	-999	-999	-999	-999	378	545	-999	-999	-999	-999	-999
Kwon_2011	34.72	127.677	0	-999	Stn1	07/2009	2009	7	237.6	36	201.6	-999	-999	-999	-999	-999	117	275	-999	-999	-999	-999	-999
Kwon_2011	34.72	127.677	0	-999	Stn1	08/2009	2009	8	214.2	26.4	187.8	-999	-999	-999	-999	-999	137	267	-999	-999	-999	-999	-999
Kwon_2011	34.72	127.677	2	-999	Stn1	10/2008	2008	10	80.4	6	74.4	-999	-999	-999	-999	-999	450	431	-999	-999	-999	-999	-999
Kwon_2011	34.72	127.677	2	-999	Stn1	12/2008	2008	12	198	99	99	-999	-999	-999	-999	-999	256	270	-999	-999	-999	-999	-999
Kwon_2011	34.72	127.677	2	-999	Stn1	02/2009	2009	2	180	30.6	149.4	-999	-999	-999	-999	-999	286	567	-999	-999	-999	-999	-999
Kwon_2011	34.72	127.677	2	-999	Stn1	04/2009	2009	4	90	4.8	85.2	-999	-999	-999	-999	-999	226	574	-999	-999	-999	-999	-999
Kwon_2011	34.72	127.677	2	-999	Stn1	06/2009	2009	6	241.8	108.6	133.2	-999	-999	-999	-999	-999	422	286	-999	-999	-999	-999	-999
Kwon_2011	34.72	127.677	2	-999	Stn1	07/2009	2009	7	200.4	33.6	166.8	-999	-999	-999	-999	-999	366	399	-999	-999	-999	-999	-999
Kwon_2011	34.72	127.677	2	-999	Stn1	08/2009	2009	8	163.2	23.4	139.8	-999	-999	-999	-999	-999	230	393	-999	-999	-999	-999	-999
Kwon_2011	34.72	127.677	5	-999	Stn1	10/2008	2008	10	106.2	27	79.2	-999	-999	-999	-999	-999	560	425	-999	-999	-999	-999	-999
Kwon_2011	34.72	127.677	5	-999	Stn1	12/2008	2008	12	192.6	63	129.6	-999	-999	-999	-999	-999	258	167	-999	-999	-999	-999	-999
Kwon_2011	34.72	127.677	5	-999	Stn1	02/2009	2009	2	94.2	25.8	68.4	-999	-999	-999	-999	-999	292	464	-999	-999	-999	-999	-999
Kwon_2011	34.72	127.677	5	-999	Stn1	04/2009	2009	4	175.2	58.2	117	-999	-999	-999	-999	-999	233	382	-999	-999	-999	-999	-999
Kwon_2011	34.72	127.677	5	-999	Stn1	06/2009	2009	6	369.6	157.8	211.8	-999	-999	-999	-999	-999	326	448	-999	-999	-999	-999	-999
Kwon_2011	34.72	127.677	5	-999	Stn1	07/2009	2009	7	305.4	43.8	261.6	-999	-999	-999	-999	-999	119	178	-999	-999	-999	-999	-999
Kwon_2011	34.72	127.677	5	-999	Stn1	08/2009	2009	8	156.6	24	132.6	-999	-999	-999	-999	-999	191	263	-999	-999	-999	-999	-999
Kwon_2011	34.72	127.677	-999	-999	Stn1	10/2008	2008	10	176.4	43.8	132.6	-999	-999	-999	-999	-999	560	437	-999	-999	-999	-999	-999
Kwon_2011	34.72	127.677	-999	-999	Stn1	12/2008	2008	12	146.4	42.6	103.8	-999	-999	-999	-999	-999	221	292	-999	-999	-999	-999	-999
Kwon_2011	34.72	127.677	-999	-999	Stn1	02/2009	2009	2	149.4	42.6	106.8	-999	-999	-999	-999	-999	294	474	-999	-999	-999	-999	-999
Kwon_2011	34.72	127.677	-999	-999	Stn1	04/2009	2009	4	278.4	65.4	213	-999	-999	-999	-999	-999	376	420	-999	-999	-999	-999	-999
Kwon_2011	34.72	127.677	-999	-999	Stn1	06/2009	2009	6	209.4	102.6	106.8	-999	-999	-999	-999	-999	370	966	-999	-999	-999	-999	-999
Kwon_2011	34.72	127.677	-999	-999	Stn1	07/2009	2009	7	105	39.6	65.4	-999	-999	-999	-999	-999	1285	227	-999	-999	-999	-999	-999
Kwon_2011	34.72	127.677	-999	-999	Stn1	08/2009	2009	8	115.2	5.4	109.8	-999	-999	-999	-999	-999	230	278	-999	-999	-999	-999	-999
Kwon_2011	34.7	127.686	0	-999	Stn2	10/2008	2008	10	52.2	13.2	39	-999	-999	-999	-999	-999	660	440	-999	-999	-999	-999	-999
Kwon_2011	34.7	127.686	0	-999	Stn2	12/2008	2008	12	280.8	78.6	202.2	-999	-999	-999	-999	-999	320	302	-999	-999	-999	-999	-999
Kwon_2011	34.7	127.686	0	-999	Stn2	02/2009	2009	2	208.8	73.2	135.6	-999	-999	-999	-999	-999	197	523	-999	-999	-999	-999	-999
Kwon_2011	34.7	127.686	0	-999	Stn2	04/2009	2009	4	222	42	180	-999	-999	-999	-999	-999	190	460	-999	-999	-999	-999	-999
Kwon_2011	34.7	127.686	0	-999	Stn2	06/2009	2009	6	331.2	108	223.2	-999	-999	-999	-999	-999	247	513	-999	-999	-999	-999	-999
Kwon_2011	34.7	127.686	0	-999	Stn2	07/2009	2009	7	249.6	40.8	208.8	-999	-999	-999	-999	-999	315	286	-999	-999	-999	-999	-999
Kwon_2011	34.7	127.686	0	-999	Stn2	08/2009	2009	8	121.2	16.8	104.4	-999	-999	-999	-999	-999	186	268	-999	-999	-999	-999	-999
Kwon_2011	34.7	127.686	2	-999	Stn2	10/2008	2008	10	96	22.2	73.8	-999	-999	-999	-999	-999	563	427	-999	-999	-999	-999	-999
Kwon_2011	34.7	127.686	2	-999	Stn2	12/2008	2008	12	140.4	51	89.4	-999	-999	-999	-999	-999	558	254	-999	-999	-999	-999	-999
Kwon_2011	34.7	127.686	2	-999	Stn2	02/2009	2009	2	159	71.4	87.6	-999	-999	-999	-999	-999	209	545	-999	-999	-999	-999	-999
Kwon_2011	34.7	127.686	2	-999	Stn2	04/2009	2009	4	200.4	61.2	139.2	-999	-999	-999	-999	-999	144	416	-999	-999	-999	-999	-999
Kwon_2011	34.7	127.686	2	-999	Stn2	06/2009	2009	6	177.6	37.2	140.4	-999	-999	-999	-999	-999	291	443	-999	-999	-999	-999	-999
Kwon_2011	34.7	127.686	2	-999	Stn2	07/2009	2009	7	259.8	42	217.8	-999	-999	-999	-999	-999	316	275	-999	-999	-999	-999	-999
Kwon_2011	34.7	127.686	2	-999	Stn2	08/2009	2009	8	185.4	4.8	180.6	-999	-999	-999	-999	-999	82	279	-999	-999	-999	-999	-999
Kwon_2011	34.7	127.686	5	-999	Stn2	10/2008	2008	10	43.2	4.2	39	-999	-999	-999	-999	-999	650	384	-999	-999	-999	-999	-999
Kwon_2011	34.7	127.686	5	-999	Stn2	12/2008	2008	12	192	66.6	125.4	-999	-999	-999	-999	-999	457	248	-999	-999	-999	-999	-999
Kwon_2011	34.7	127.686	5	-999	Stn2	02/2009	2009	2	223.8	112.2	111.6	-999	-999	-999	-999	-999	210	502	-999	-999	-999	-999	-999
Kwon_2011	34.7	127.686	5	-999	Stn2	04/2009	2009	4	177	51.6	125.4	-999	-999	-999	-999	-999	178	458	-999	-999	-999	-999	-999
Kwon_2011	34.7	127.686	5	-999	Stn2	06/2009	2009	6	308.4	77.4	231	-999	-999	-999	-999	-999	104	496	-999	-999	-999	-999	-999
Kwon_2011	34.7	127.686	5	-999	Stn2	07/2009	2009	7	203.4	34.8	168.6	-999	-999	-999	-999	-999	468	221	-999	-999	-999	-999	-999
Kwon_2011	34.7	127.686	5	-999	Stn2	08/2009	2009	8	120.6	14.4	106.2	-999	-999	-999	-999	-999	230	180	-999	-999	-999	-999	-999
Kwon_2011	34.7	127.686	-999	-999	Stn2	10/2008	2008	10	142.8	37.2	105.6	-999	-999	-999	-999	-999	600	500	-999	-999	-999	-999	-999
Kwon_2011	34.7	127.686	-999	-999	Stn2	12/2008	2008	12	238.2	61.2	177	-999	-999	-999	-999	-999	378	248	-999	-999	-999	-999	-999
Kwon_2011	34.7	127.686	-999	-999	Stn2	02/2009	2009	2	274.8	108	166.8	-999	-999	-999	-999	-999	217	600	-999	-999	-999	-999	-999
Kwon_2011	34.7	127.686	-999	-999	Stn2	04/2009	2009	4	235.8	70.8	165	-999	-999	-999	-999	-999	234	420	-999	-999	-999	-999	-999
Kwon_2011	34.7	127.686	-999	-999	Stn2	06/2009	2009	6	168	79.2	88.8	-999	-999	-999	-999	-999	336	529	-999	-999	-999	-999	-999
Kwon_2011	34.7	127.686	-999	-999	Stn2	07/2009	2009	7	60	31.2	28.8	-999	-999	-999	-999	-999	1095	135	-999	-999	-999	-999	-999
Kwon_2011	34.7	127.686	-999	-999	Stn2	08/2009	2009	8	134.4	16.2	118.2	-999	-999	-999	-999	-999	285	207	-999	-999	-999	-999	-999
Li_1998	29.561	34.469	0	-999	A	06/1996	1996	6	-999	120.408	45.457	-999	-999	-999	-999	-999	-999	-999	0.06563	-999	-999	-999	-999
Li_1998	29.561	34.469	21.573	-999	A	06/1996	1996	6	-999	48.209	23.741	-999	-999	-999	-999	-999	-999	-999	0.09068	-999	-999	-999	-999
Li_1998	29.561	34.469	43.146	-999	A	06/1996	1996	6	-999	42.802	43.666	-999	-999	-999	-999	-999	-999	-999	0.15275	-999	-999	-999	-999
Li_1998	29.561	34.469	64.719	-999	A	06/1996	1996	6	-999	16.747	29.237	-999	-999	-999	-999	-999	-999	-999	0.27106	-999	-999	-999	-999
Li_1998	29.561	34.469	87.191	-999	A	06/1996	1996	6	-999	14.021	30.158	-999	-999	-999	-999	-999	-999	-999	0.21569	-999	-999	-999	-999
Li_1998	29.561	34.469	108.989	-999	A	06/1996	1996	6	-999	6.878	28.477	-999	-999	-999	-999	-999	-999	-999	0.17759	-999	-999	-999	-999
Li_1998	29.561	34.469	135.506	-999	A	06/1996	1996	6	-999	13.563	21.109	-999	-999	-999	-999	-999	-999	-999	0.07088	-999	-999	-999	-999
Li_1998	29.561	34.469	162.697	-999	A	06/1996	1996	6	-999	27.009	40.801	-999	-999	-999	-999	-999	-999	-999	0.06482	-999	-999	-999	-999
Li_1998	29.283	34.395	0	-999	B	06/1996	1996	6	-999	143.251	89.96	-999	-999	-999	-999	-999	-999	-999	0.05161	-999	-999	-999	-999
Li_1998	29.283	34.395	19.61	-999	B	06/1996	1996	6	-999	52.509	45.271	-999	-999	-999	-999	-999	-999	-999	0.05973	-999	-999	-999	-999
Li_1998	29.283	34.395	38.418	-999	B	06/1996	1996	6	-999	42.033	21.637	-999	-999	-999	-999	-999	-999	-999	0.06353	-999	-999	-999	-999
Li_1998	29.283	34.395	57.667	-999	B	06/1996	1996	6	-999	47.016	37.151	-999	-999	-999	-999	-999	-999	-999	0.09316	-999	-999	-999	-999
Li_1998	29.283	34.395	75.8	-999	B	06/1996	1996	6	-999	20.094	31.607	-999	-999	-999	-999	-999	-999	-999	0.18119	-999	-999	-999	-999
Li_1998	29.283	34.395	94.636	-999	B	06/1996	1996	6	-999	14.221	47.117	-999	-999	-999	-999	-999	-999	-999	0.23909	-999	-999	-999	-999
Li_1998	29.283	34.395	119.402	-999	B	06/1996	1996	6	-999	28.43	15.601	-999	-999	-999	-999	-999	-999	-999	0.23064	-999	-999	-999	-999
Li_1998	29.283	34.395	143.705	-999	B	06/1996	1996	6	-999	76.521	43.627	-999	-999	-999	-999	-999	-999	-999	0.14104	-999	-999	-999	-999
Li_1998	29.283	34.395	192.577	-999	B	06/1996	1996	6	-999	34.211	83.882	-999	-999	-999	-999	-999	-999	-999	0.02516	-999	-999	-999	-999
Li_1998	28.983	34.325	0	-999	C	06/1996	1996	6	-999	145.917	77.732	-999	-999	-999	-999	-999	-999	-999	0.05465	-999	-999	-999	-999
Li_1998	28.983	34.325	20.1	-999	C	06/1996	1996	6	-999	125.439	54.027	-999	-999	-999	-999	-999	-999	-999	0.05736	-999	-999	-999	-999
Li_1998	28.983	34.325	40.454	-999	C	06/1996	1996	6	-999	98.507	18.368	-999	-999	-999	-999	-999	-999	-999	0.07287	-999	-999	-999	-999
Li_1998	28.983	34.325	61.123	-999	C	06/1996	1996	6	-999	77.385	28.589	-999	-999	-999	-999	-999	-999	-999	0.1469	-999	-999	-999	-999
Li_1998	28.983	34.325	82.04	-999	C	06/1996	1996	6	-999	57.239	18.136	-999	-999	-999	-999	-999	-999	-999	0.23577	-999	-999	-999	-999
Li_1998	28.983	34.325	105.366	-999	C	06/1996	1996	6	-999	26.122	16.749	-999	-999	-999	-999	-999	-999	-999	0.2155	-999	-999	-999	-999
Li_1998	28.983	34.325	128.307	-999	C	06/1996	1996	6	-999	39.287	13.758	-999	-999	-999	-999	-999	-999	-999	0.22136	-999	-999	-999	-999
Li_1998	28.983	34.325	152.932	-999	C	06/1996	1996	6	-999	112.908	67.013	-999	-999	-999	-999	-999	-999	-999	0.09097	-999	-999	-999	-999
Li_1998	28.983	34.325	202.813	-999	C	06/1996	1996	6	-999	66.886	15.18	-999	-999	-999	-999	-999	-999	-999	0.00454	-999	-999	-999	-999
Mamatha_2015	8.48	76.85	5	no276	1	06/2010	2010	6	0	-999	-999	-999	-999	-999	-999	-999	-999	-999	-999	-999	-999	-999	-999
Mamatha_2015	8.48	76.85	15	no276	1	06/2010	2010	6	2760	-999	-999	-999	-999	-999	-999	-999	-999	-999	-999	-999	-999	-999	-999
Mamatha_2015	8.48	76.85	25	no276	1	06/2010	2010	6	1550	-999	-999	-999	-999	-999	-999	-999	-999	-999	-999	-999	-999	-999	-999
Mamatha_2015	8.5	76.7	5	no276	2	06/2010	2010	6	1780	-999	-999	-999	-999	-999	-999	-999	-999	-999	-999	-999	-999	-999	-999
Mamatha_2015	8.5	76.7	15	no276	2	06/2010	2010	6	2700	-999	-999	-999	-999	-999	-999	-999	-999	-999	-999	-999	-999	-999	-999
Mamatha_2015	8.5	76.7	25	no276	2	06/2010	2010	6	440	-999	-999	-999	-999	-999	-999	-999	-999	-999	-999	-999	-999	-999	-999
Mamatha_2015	8.5	76.7	45	no276	2	06/2010	2010	6	2600	-999	-999	-999	-999	-999	-999	-999	-999	-999	-999	-999	-999	-999	-999
Mamatha_2015	8.45	76.5	5	no276	3	06/2010	2010	6	0	-999	-999	-999	-999	-999	-999	-999	-999	-999	-999	-999	-999	-999	-999
Mamatha_2015	8.45	76.5	25	no276	3	06/2010	2010	6	350	-999	-999	-999	-999	-999	-999	-999	-999	-999	-999	-999	-999	-999	-999
Mamatha_2015	8.45	76.5	50	no276	3	06/2010	2010	6	1000	-999	-999	-999	-999	-999	-999	-999	-999	-999	-999	-999	-999	-999	-999
Mamatha_2015	8.45	76.5	75	no276	3	06/2010	2010	6	2220	-999	-999	-999	-999	-999	-999	-999	-999	-999	-999	-999	-999	-999	-999
Mamatha_2015	8.45	76.5	100	no276	3	06/2010	2010	6	2200	-999	-999	-999	-999	-999	-999	-999	-999	-999	-999	-999	-999	-999	-999
Mamatha_2015	8.45	76.43	5	no276	4	06/2010	2010	6	300	-999	-999	-999	-999	-999	-999	-999	-999	-999	-999	-999	-999	-999	-999
Mamatha_2015	8.45	76.43	25	no276	4	06/2010	2010	6	1040	-999	-999	-999	-999	-999	-999	-999	-999	-999	-999	-999	-999	-999	-999
Mamatha_2015	8.45	76.43	50	no276	4	06/2010	2010	6	1220	-999	-999	-999	-999	-999	-999	-999	-999	-999	-999	-999	-999	-999	-999
Mamatha_2015	8.45	76.43	75	no276	4	06/2010	2010	6	450	-999	-999	-999	-999	-999	-999	-999	-999	-999	-999	-999	-999	-999	-999
Mamatha_2015	8.45	76.43	150	no276	4	06/2010	2010	6	1065	-999	-999	-999	-999	-999	-999	-999	-999	-999	-999	-999	-999	-999	-999
Mamatha_2015	8.45	76.43	200	no276	4	06/2010	2010	6	2315	-999	-999	-999	-999	-999	-999	-999	-999	-999	-999	-999	-999	-999	-999
Mamatha_2015	8.43	76.33	5	no276	5	06/2010	2010	6	1100	-999	-999	-999	-999	-999	-999	-999	-999	-999	-999	-999	-999	-999	-999
Mamatha_2015	8.43	76.33	25	no276	5	06/2010	2010	6	2280	-999	-999	-999	-999	-999	-999	-999	-999	-999	-999	-999	-999	-999	-999
Mamatha_2015	8.43	76.33	50	no276	5	06/2010	2010	6	1840	-999	-999	-999	-999	-999	-999	-999	-999	-999	-999	-999	-999	-999	-999
Mamatha_2015	8.43	76.33	75	no276	5	06/2010	2010	6	3580	-999	-999	-999	-999	-999	-999	-999	-999	-999	-999	-999	-999	-999	-999
Mamatha_2015	8.43	76.33	150	no276	5	06/2010	2010	6	1200	-999	-999	-999	-999	-999	-999	-999	-999	-999	-999	-999	-999	-999	-999
Mamatha_2015	8.43	76.33	250	no276	5	06/2010	2010	6	1540	-999	-999	-999	-999	-999	-999	-999	-999	-999	-999	-999	-999	-999	-999
Mamatha_2015	8.43	76.33	450	no276	5	06/2010	2010	6	1420	-999	-999	-999	-999	-999	-999	-999	-999	-999	-999	-999	-999	-999	-999
Mamatha_2015	8.43	76.1	5	no276	6	06/2010	2010	6	3460	-999	-999	-999	-999	-999	-999	-999	-999	-999	-999	-999	-999	-999	-999
Mamatha_2015	8.43	76.1	25	no276	6	06/2010	2010	6	480	-999	-999	-999	-999	-999	-999	-999	-999	-999	-999	-999	-999	-999	-999
Mamatha_2015	8.43	76.1	50	no276	6	06/2010	2010	6	3020	-999	-999	-999	-999	-999	-999	-999	-999	-999	-999	-999	-999	-999	-999
Mamatha_2015	8.43	76.1	80	no276	6	06/2010	2010	6	1420	-999	-999	-999	-999	-999	-999	-999	-999	-999	-999	-999	-999	-999	-999
Mamatha_2015	8.43	76.1	150	no276	6	06/2010	2010	6	230	-999	-999	-999	-999	-999	-999	-999	-999	-999	-999	-999	-999	-999	-999
Mamatha_2015	8.43	76.1	250	no276	6	06/2010	2010	6	2250	-999	-999	-999	-999	-999	-999	-999	-999	-999	-999	-999	-999	-999	-999
Mamatha_2015	8.43	76.1	500	no276	6	06/2010	2010	6	2650	-999	-999	-999	-999	-999	-999	-999	-999	-999	-999	-999	-999	-999	-999
Mamatha_2015	8.43	76.1	755	no276	6	06/2010	2010	6	590	-999	-999	-999	-999	-999	-999	-999	-999	-999	-999	-999	-999	-999	-999
Mamatha_2015	8.43	76.1	985	no276	6	06/2010	2010	6	2140	-999	-999	-999	-999	-999	-999	-999	-999	-999	-999	-999	-999	-999	-999
Mamatha_2015	10.05	76.017	5	no276	1	06/2010	2010	6	8260	-999	-999	-999	-999	-999	-999	-999	-999	-999	-999	-999	-999	-999	-999
Mamatha_2015	10.05	76.017	15	no276	1	06/2010	2010	6	3350	-999	-999	-999	-999	-999	-999	-999	-999	-999	-999	-999	-999	-999	-999
Mamatha_2015	10.05	76.017	25	no276	1	06/2010	2010	6	1470	-999	-999	-999	-999	-999	-999	-999	-999	-999	-999	-999	-999	-999	-999
Mamatha_2015	9.95	75.85	5	no276	2	06/2010	2010	6	4810	-999	-999	-999	-999	-999	-999	-999	-999	-999	-999	-999	-999	-999	-999
Mamatha_2015	9.95	75.85	15	no276	2	06/2010	2010	6	4360	-999	-999	-999	-999	-999	-999	-999	-999	-999	-999	-999	-999	-999	-999
Mamatha_2015	9.95	75.85	25	no276	2	06/2010	2010	6	4254	-999	-999	-999	-999	-999	-999	-999	-999	-999	-999	-999	-999	-999	-999
Mamatha_2015	9.95	75.85	45	no276	2	06/2010	2010	6	5570	-999	-999	-999	-999	-999	-999	-999	-999	-999	-999	-999	-999	-999	-999
Mamatha_2015	9.92	75.63	5	no276	3	06/2010	2010	6	2920	-999	-999	-999	-999	-999	-999	-999	-999	-999	-999	-999	-999	-999	-999
Mamatha_2015	9.92	75.63	25	no276	3	06/2010	2010	6	9620	-999	-999	-999	-999	-999	-999	-999	-999	-999	-999	-999	-999	-999	-999
Mamatha_2015	9.92	75.63	50	no276	3	06/2010	2010	6	3610	-999	-999	-999	-999	-999	-999	-999	-999	-999	-999	-999	-999	-999	-999
Mamatha_2015	9.92	75.63	75	no276	3	06/2010	2010	6	6600	-999	-999	-999	-999	-999	-999	-999	-999	-999	-999	-999	-999	-999	-999
Mamatha_2015	9.92	75.63	100	no276	3	06/2010	2010	6	3780	-999	-999	-999	-999	-999	-999	-999	-999	-999	-999	-999	-999	-999	-999
Mamatha_2015	9.93	75.58	5	no276	4	06/2010	2010	6	7600	-999	-999	-999	-999	-999	-999	-999	-999	-999	-999	-999	-999	-999	-999
Mamatha_2015	9.93	75.58	25	no276	4	06/2010	2010	6	4220	-999	-999	-999	-999	-999	-999	-999	-999	-999	-999	-999	-999	-999	-999
Mamatha_2015	9.93	75.58	50	no276	4	06/2010	2010	6	6350	-999	-999	-999	-999	-999	-999	-999	-999	-999	-999	-999	-999	-999	-999
Mamatha_2015	9.93	75.58	75	no276	4	06/2010	2010	6	6770	-999	-999	-999	-999	-999	-999	-999	-999	-999	-999	-999	-999	-999	-999
Mamatha_2015	9.93	75.58	150	no276	4	06/2010	2010	6	2710	-999	-999	-999	-999	-999	-999	-999	-999	-999	-999	-999	-999	-999	-999
Mamatha_2015	9.93	75.58	200	no276	4	06/2010	2010	6	3770	-999	-999	-999	-999	-999	-999	-999	-999	-999	-999	-999	-999	-999	-999
Mamatha_2015	9.93	75.53	5	no276	5	06/2010	2010	6	2540	-999	-999	-999	-999	-999	-999	-999	-999	-999	-999	-999	-999	-999	-999
Mamatha_2015	9.93	75.53	25	no276	5	06/2010	2010	6	5960	-999	-999	-999	-999	-999	-999	-999	-999	-999	-999	-999	-999	-999	-999
Mamatha_2015	9.93	75.53	50	no276	5	06/2010	2010	6	4930	-999	-999	-999	-999	-999	-999	-999	-999	-999	-999	-999	-999	-999	-999
Mamatha_2015	9.93	75.53	75	no276	5	06/2010	2010	6	3365	-999	-999	-999	-999	-999	-999	-999	-999	-999	-999	-999	-999	-999	-999
Mamatha_2015	9.93	75.53	150	no276	5	06/2010	2010	6	4900	-999	-999	-999	-999	-999	-999	-999	-999	-999	-999	-999	-999	-999	-999
Mamatha_2015	9.93	75.53	250	no276	5	06/2010	2010	6	4950	-999	-999	-999	-999	-999	-999	-999	-999	-999	-999	-999	-999	-999	-999
Mamatha_2015	9.93	75.53	420	no276	5	06/2010	2010	6	6580	-999	-999	-999	-999	-999	-999	-999	-999	-999	-999	-999	-999	-999	-999
Mamatha_2015	9.93	75.5	25	no276	6	06/2010	2010	6	5540	-999	-999	-999	-999	-999	-999	-999	-999	-999	-999	-999	-999	-999	-999
Mamatha_2015	9.93	75.5	47	no276	6	06/2010	2010	6	7240	-999	-999	-999	-999	-999	-999	-999	-999	-999	-999	-999	-999	-999	-999
Mamatha_2015	9.93	75.5	75	no276	6	06/2010	2010	6	4613	-999	-999	-999	-999	-999	-999	-999	-999	-999	-999	-999	-999	-999	-999
Mamatha_2015	9.93	75.5	150	no276	6	06/2010	2010	6	3390	-999	-999	-999	-999	-999	-999	-999	-999	-999	-999	-999	-999	-999	-999
Mamatha_2015	9.93	75.5	250	no276	6	06/2010	2010	6	7198	-999	-999	-999	-999	-999	-999	-999	-999	-999	-999	-999	-999	-999	-999
Mamatha_2015	9.93	75.5	500	no276	6	06/2010	2010	6	3850	-999	-999	-999	-999	-999	-999	-999	-999	-999	-999	-999	-999	-999	-999
Mamatha_2015	9.93	75.5	750	no276	6	06/2010	2010	6	7100	-999	-999	-999	-999	-999	-999	-999	-999	-999	-999	-999	-999	-999	-999
Mamatha_2015	9.93	75.5	950	no276	6	06/2010	2010	6	5520	-999	-999	-999	-999	-999	-999	-999	-999	-999	-999	-999	-999	-999	-999
Nicholson_2006	36.75	-122	0	SFB	M1	11/2001	2001	11	19380	3938	-999	-999	-999	-999	-999	-999	-999	-999	-999	-999	-999	-999	-999
Nicholson_2006	36.75	-122	20	SFB	M1	11/2001	2001	11	3950	0	-999	-999	-999	-999	-999	-999	-999	-999	-999	-999	-999	-999	-999
Nicholson_2006	36.75	-122	60	SFB	M1	11/2001	2001	11	3950	5302	-999	-999	-999	-999	-999	-999	-999	-999	-999	-999	-999	-999	-999
Nicholson_2006	36.75	-122	0	SFB	M1	04/2002	2002	4	9410	5978	-999	-999	-999	-999	-999	-999	-999	-999	-999	-999	-999	-999	-999
Nicholson_2006	36.75	-122	20	SFB	M1	04/2002	2002	4	7940	6620	-999	-999	-999	-999	-999	-999	-999	-999	-999	-999	-999	-999	-999
Nicholson_2006	36.75	-122	60	SFB	M1	04/2002	2002	4	-999	8667	-999	-999	-999	-999	-999	-999	-999	-999	-999	-999	-999	-999	-999
Nicholson_2006	36.75	-122	0	SFB	M1	06/2002	2002	6	28710	9934	-999	-999	-999	-999	-999	-999	-999	-999	-999	-999	-999	-999	-999
Nicholson_2006	36.75	-122	20	SFB	M1	06/2002	2002	6	9270	7954	-999	-999	-999	-999	-999	-999	-999	-999	-999	-999	-999	-999	-999
Nicholson_2006	36.75	-122	60	SFB	M1	06/2002	2002	6	-999	5950	-999	-999	-999	-999	-999	-999	-999	-999	-999	-999	-999	-999	-999
Nicholson_2006	36.75	-122	0	SFB	M1	08/2002	2002	8	15370	3964	-999	-999	-999	-999	-999	-999	-999	-999	-999	-999	-999	-999	-999
Nicholson_2006	36.75	-122	20	SFB	M1	08/2002	2002	8	3940	1958	-999	-999	-999	-999	-999	-999	-999	-999	-999	-999	-999	-999	-999
Nicholson_2006	36.75	-122	60	SFB	M1	08/2002	2002	8	-999	1270	-999	-999	-999	-999	-999	-999	-999	-999	-999	-999	-999	-999	-999
Nicholson_2006	36.75	-122	0	SFB	M1	09/2002	2002	9	6680	2638	-999	-999	-999	-999	-999	-999	-999	-999	-999	-999	-999	-999	-999
Nicholson_2006	36.75	-122	20	SFB	M1	09/2002	2002	9	2610	1996	-999	-999	-999	-999	-999	-999	-999	-999	-999	-999	-999	-999	-999
Nicholson_2006	36.75	-122	60	SFB	M1	09/2002	2002	9	1260	1260	-999	-999	-999	-999	-999	-999	-999	-999	-999	-999	-999	-999	-999
Nicholson_2006	36.75	-122	0	SFB	M1	01/2003	2003	1	2640	1962	-999	-999	-999	-999	-999	-999	-999	-999	-999	-999	-999	-999	-999
Nicholson_2006	36.75	-122	20	SFB	M1	01/2003	2003	1	4000	2551	-999	-999	-999	-999	-999	-999	-999	-999	-999	-999	-999	-999	-999
Nicholson_2006	36.75	-122	60	SFB	M1	01/2003	2003	1	3270	2631	-999	-999	-999	-999	-999	-999	-999	-999	-999	-999	-999	-999	-999
Nicholson_2006	36.75	-122	0	SFB	M1	04/2003	2003	4	18700	0	-999	-999	-999	-999	-999	-999	-999	-999	-999	-999	-999	-999	-999
Nicholson_2006	36.75	-122	20	SFB	M1	04/2003	2003	4	17250	6638	-999	-999	-999	-999	-999	-999	-999	-999	-999	-999	-999	-999	-999
Nicholson_2006	36.75	-122	60	SFB	M1	04/2003	2003	4	8590	5287	-999	-999	-999	-999	-999	-999	-999	-999	-999	-999	-999	-999	-999
Nicholson_2006	36.75	-122	0	SFB	M1	05/2003	2003	5	3340	0	-999	-999	-999	-999	-999	-999	-999	-999	-999	-999	-999	-999	-999
Nicholson_2006	36.75	-122	20	SFB	M1	05/2003	2003	5	590	1205	-999	-999	-999	-999	-999	-999	-999	-999	-999	-999	-999	-999	-999
Nicholson_2006	36.75	-122	60	SFB	M1	05/2003	2003	5	1950	2008	-999	-999	-999	-999	-999	-999	-999	-999	-999	-999	-999	-999	-999
Nicholson_2006	36.692	-122.39	0	SFB	M2	11/2001	2001	11	4060	2752	-999	-999	-999	-999	-999	-999	-999	-999	-999	-999	-999	-999	-999
Nicholson_2006	36.692	-122.39	20	SFB	M2	11/2001	2001	11	2677	1374	-999	-999	-999	-999	-999	-999	-999	-999	-999	-999	-999	-999	-999
Nicholson_2006	36.692	-122.39	60	SFB	M2	11/2001	2001	11	-999	5416	-999	-999	-999	-999	-999	-999	-999	-999	-999	-999	-999	-999	-999
Nicholson_2006	36.692	-122.39	0	SFB	M2	04/2002	2002	4	11550	9445	-999	-999	-999	-999	-999	-999	-999	-999	-999	-999	-999	-999	-999
Nicholson_2006	36.692	-122.39	20	SFB	M2	04/2002	2002	4	11330	9378	-999	-999	-999	-999	-999	-999	-999	-999	-999	-999	-999	-999	-999
Nicholson_2006	36.692	-122.39	60	SFB	M2	04/2002	2002	4	-999	10743	-999	-999	-999	-999	-999	-999	-999	-999	-999	-999	-999	-999	-999
Nicholson_2006	36.692	-122.39	0	SFB	M2	06/2002	2002	6	6030	-999	-999	-999	-999	-999	-999	-999	-999	-999	-999	-999	-999	-999	-999
Nicholson_2006	36.692	-122.39	20	SFB	M2	06/2002	2002	6	4660	-999	-999	-999	-999	-999	-999	-999	-999	-999	-999	-999	-999	-999	-999
Nicholson_2006	36.692	-122.39	60	SFB	M2	06/2002	2002	6	4680	3355	-999	-999	-999	-999	-999	-999	-999	-999	-999	-999	-999	-999	-999
Nicholson_2006	36.692	-122.39	0	SFB	M2	08/2002	2002	8	6050	1428	-999	-999	-999	-999	-999	-999	-999	-999	-999	-999	-999	-999	-999
Nicholson_2006	36.692	-122.39	20	SFB	M2	08/2002	2002	8	3980	2726	-999	-999	-999	-999	-999	-999	-999	-999	-999	-999	-999	-999	-999
Nicholson_2006	36.692	-122.39	60	SFB	M2	08/2002	2002	8	1990	2084	-999	-999	-999	-999	-999	-999	-999	-999	-999	-999	-999	-999	-999
Nicholson_2006	36.692	-122.39	0	SFB	M2	09/2002	2002	9	4190	1388	-999	-999	-999	-999	-999	-999	-999	-999	-999	-999	-999	-999	-999
Nicholson_2006	36.692	-122.39	20	SFB	M2	09/2002	2002	9	3980	2726	-999	-999	-999	-999	-999	-999	-999	-999	-999	-999	-999	-999	-999
Nicholson_2006	36.692	-122.39	60	SFB	M2	09/2002	2002	9	1290	692	-999	-999	-999	-999	-999	-999	-999	-999	-999	-999	-999	-999	-999
Nicholson_2006	36.692	-122.39	0	SFB	M2	01/2003	2003	1	3980	3423	-999	-999	-999	-999	-999	-999	-999	-999	-999	-999	-999	-999	-999
Nicholson_2006	36.692	-122.39	20	SFB	M2	01/2003	2003	1	3980	3369	-999	-999	-999	-999	-999	-999	-999	-999	-999	-999	-999	-999	-999
Nicholson_2006	36.692	-122.39	60	SFB	M2	01/2003	2003	1	3980	5417	-999	-999	-999	-999	-999	-999	-999	-999	-999	-999	-999	-999	-999
Nicholson_2006	36.692	-122.39	0	SFB	M2	04/2003	2003	4	0	0	-999	-999	-999	-999	-999	-999	-999	-999	-999	-999	-999	-999	-999
Nicholson_2006	36.692	-122.39	20	SFB	M2	04/2003	2003	4	0	0	-999	-999	-999	-999	-999	-999	-999	-999	-999	-999	-999	-999	-999
Nicholson_2006	36.692	-122.39	60	SFB	M2	04/2003	2003	4	0	0	-999	-999	-999	-999	-999	-999	-999	-999	-999	-999	-999	-999	-999
Nicholson_2006	36.692	-122.39	0	SFB	M2	05/2003	2003	5	2740	1376	-999	-999	-999	-999	-999	-999	-999	-999	-999	-999	-999	-999	-999
Nicholson_2006	36.692	-122.39	20	SFB	M2	05/2003	2003	5	2660	2018	-999	-999	-999	-999	-999	-999	-999	-999	-999	-999	-999	-999	-999
Nicholson_2006	36.692	-122.39	60	SFB	M2	05/2003	2003	5	0	3330	-999	-999	-999	-999	-999	-999	-999	-999	-999	-999	-999	-999	-999
Nicholson_2006	36.797	-121.847	0	SFB	C1	11/2001	2001	11	2680	1418	-999	-999	-999	-999	-999	-999	-999	-999	-999	-999	-999	-999	-999
Nicholson_2006	36.797	-121.847	20	SFB	C1	11/2001	2001	11	3960	-999	-999	-999	-999	-999	-999	-999	-999	-999	-999	-999	-999	-999	-999
Nicholson_2006	36.797	-121.847	60	SFB	C1	11/2001	2001	11	5310	4055	-999	-999	-999	-999	-999	-999	-999	-999	-999	-999	-999	-999	-999
Nicholson_2006	36.797	-121.847	0	SFB	C1	04/2002	2002	4	9370	4748	-999	-999	-999	-999	-999	-999	-999	-999	-999	-999	-999	-999	-999
Nicholson_2006	36.797	-121.847	20	SFB	C1	04/2002	2002	4	7970	4707	-999	-999	-999	-999	-999	-999	-999	-999	-999	-999	-999	-999	-999
Nicholson_2006	36.797	-121.847	60	SFB	C1	04/2002	2002	4	0	5973	-999	-999	-999	-999	-999	-999	-999	-999	-999	-999	-999	-999	-999
Nicholson_2006	36.797	-121.847	0	SFB	C1	08/2002	2002	8	8650	2679	-999	-999	-999	-999	-999	-999	-999	-999	-999	-999	-999	-999	-999
Nicholson_2006	36.797	-121.847	20	SFB	C1	08/2002	2002	8	5290	-999	-999	-999	-999	-999	-999	-999	-999	-999	-999	-999	-999	-999	-999
Nicholson_2006	36.797	-121.847	60	SFB	C1	08/2002	2002	8	0	2672	-999	-999	-999	-999	-999	-999	-999	-999	-999	-999	-999	-999	-999
Nicholson_2006	36.797	-121.847	0	SFB	C1	09/2002	2002	9	2710	1406	-999	-999	-999	-999	-999	-999	-999	-999	-999	-999	-999	-999	-999
Nicholson_2006	36.797	-121.847	20	SFB	C1	09/2002	2002	9	1970	-999	-999	-999	-999	-999	-999	-999	-999	-999	-999	-999	-999	-999	-999
Nicholson_2006	36.797	-121.847	60	SFB	C1	09/2002	2002	9	890	1364	-999	-999	-999	-999	-999	-999	-999	-999	-999	-999	-999	-999	-999
Nicholson_2006	36.797	-121.847	0	SFB	C1	01/2003	2003	1	6590	3408	-999	-999	-999	-999	-999	-999	-999	-999	-999	-999	-999	-999	-999
Nicholson_2006	36.797	-121.847	20	SFB	C1	01/2003	2003	1	6729	6460	-999	-999	-999	-999	-999	-999	-999	-999	-999	-999	-999	-999	-999
Nicholson_2006	36.797	-121.847	60	SFB	C1	01/2003	2003	1	1840	1358	-999	-999	-999	-999	-999	-999	-999	-999	-999	-999	-999	-999	-999
Nicholson_2006	36.797	-121.847	0	SFB	C1	04/2003	2003	4	29970	10000	-999	-999	-999	-999	-999	-999	-999	-999	-999	-999	-999	-999	-999
Nicholson_2006	36.797	-121.847	20	SFB	C1	04/2003	2003	4	29998	9324	-999	-999	-999	-999	-999	-999	-999	-999	-999	-999	-999	-999	-999
Nicholson_2006	36.797	-121.847	60	SFB	C1	04/2003	2003	4	0	6688	-999	-999	-999	-999	-999	-999	-999	-999	-999	-999	-999	-999	-999
Nicholson_2006	36.797	-121.847	0	SFB	C1	05/2003	2003	5	5280	3308	-999	-999	-999	-999	-999	-999	-999	-999	-999	-999	-999	-999	-999
Nicholson_2006	36.797	-121.847	20	SFB	C1	05/2003	2003	5	5280	2627	-999	-999	-999	-999	-999	-999	-999	-999	-999	-999	-999	-999	-999
Nicholson_2006	36.797	-121.847	60	SFB	C1	05/2003	2003	5	3800	3371	-999	-999	-999	-999	-999	-999	-999	-999	-999	-999	-999	-999	-999
Nicholson_2006	38.03	-122.142	0	SFB	9	12/2001	2001	12	18670	-999	-999	-999	-999	-999	-999	-999	-999	-999	-999	-999	-999	-999	-999
Nicholson_2006	38.03	-122.142	0	SFB	9	04/2002	2002	4	12640	-999	-999	-999	-999	-999	-999	-999	-999	-999	-999	-999	-999	-999	-999
Nicholson_2006	38.03	-122.142	0	SFB	9	06/2002	2002	6	11300	-999	-999	-999	-999	-999	-999	-999	-999	-999	-999	-999	-999	-999	-999
Nicholson_2006	38.03	-122.142	0	SFB	9	08/2002	2002	8	9210	-999	-999	-999	-999	-999	-999	-999	-999	-999	-999	-999	-999	-999	-999
Nicholson_2006	38.03	-122.142	0	SFB	9	10/2002	2002	10	17980	-999	-999	-999	-999	-999	-999	-999	-999	-999	-999	-999	-999	-999	-999
Nicholson_2006	38.03	-122.142	0	SFB	9	11/2002	2002	11	7940	-999	-999	-999	-999	-999	-999	-999	-999	-999	-999	-999	-999	-999	-999
Nicholson_2006	38.03	-122.142	0	SFB	9	02/2003	2003	2	21930	-999	-999	-999	-999	-999	-999	-999	-999	-999	-999	-999	-999	-999	-999
Nicholson_2006	38.03	-122.142	0	SFB	9	04/2003	2003	4	15900	-999	-999	-999	-999	-999	-999	-999	-999	-999	-999	-999	-999	-999	-999
Nicholson_2006	38.03	-122.355	0	SFB	13	12/2001	2001	12	21420	-999	-999	-999	-999	-999	-999	-999	-999	-999	-999	-999	-999	-999	-999
Nicholson_2006	38.03	-122.355	0	SFB	13	01/2002	2002	1	3990	-999	-999	-999	-999	-999	-999	-999	-999	-999	-999	-999	-999	-999	-999
Nicholson_2006	38.03	-122.355	0	SFB	13	03/2002	2002	3	5610	-999	-999	-999	-999	-999	-999	-999	-999	-999	-999	-999	-999	-999	-999
Nicholson_2006	38.03	-122.355	0	SFB	13	04/2002	2002	4	11900	-999	-999	-999	-999	-999	-999	-999	-999	-999	-999	-999	-999	-999	-999
Nicholson_2006	38.03	-122.355	0	SFB	13	06/2002	2002	6	12650	-999	-999	-999	-999	-999	-999	-999	-999	-999	-999	-999	-999	-999	-999
Nicholson_2006	38.03	-122.355	0	SFB	13	07/2002	2002	7	7220	-999	-999	-999	-999	-999	-999	-999	-999	-999	-999	-999	-999	-999	-999
Nicholson_2006	38.03	-122.355	0	SFB	13	08/2002	2002	8	12660	-999	-999	-999	-999	-999	-999	-999	-999	-999	-999	-999	-999	-999	-999
Nicholson_2006	38.03	-122.355	0	SFB	13	10/2002	2002	10	8670	-999	-999	-999	-999	-999	-999	-999	-999	-999	-999	-999	-999	-999	-999
Nicholson_2006	38.03	-122.355	0	SFB	13	11/2002	2002	11	11250	-999	-999	-999	-999	-999	-999	-999	-999	-999	-999	-999	-999	-999	-999
Nicholson_2006	38.03	-122.355	0	SFB	13	02/2003	2003	2	17310	-999	-999	-999	-999	-999	-999	-999	-999	-999	-999	-999	-999	-999	-999
Nicholson_2006	38.03	-122.355	0	SFB	13	04/2003	2003	4	9890	-999	-999	-999	-999	-999	-999	-999	-999	-999	-999	-999	-999	-999	-999
Nicholson_2006	37.97	-122.44	0	SFB	15	12/2001	2001	12	21360	-999	-999	-999	-999	-999	-999	-999	-999	-999	-999	-999	-999	-999	-999
Nicholson_2006	37.97	-122.44	0	SFB	15	03/2002	2002	3	8220	-999	-999	-999	-999	-999	-999	-999	-999	-999	-999	-999	-999	-999	-999
Nicholson_2006	37.97	-122.44	0	SFB	15	04/2002	2002	4	12640	-999	-999	-999	-999	-999	-999	-999	-999	-999	-999	-999	-999	-999	-999
Nicholson_2006	37.97	-122.44	0	SFB	15	06/2002	2002	6	9310	-999	-999	-999	-999	-999	-999	-999	-999	-999	-999	-999	-999	-999	-999
Nicholson_2006	37.97	-122.44	0	SFB	15	07/2002	2002	7	7220	-999	-999	-999	-999	-999	-999	-999	-999	-999	-999	-999	-999	-999	-999
Nicholson_2006	37.97	-122.44	0	SFB	15	08/2002	2002	8	7845	-999	-999	-999	-999	-999	-999	-999	-999	-999	-999	-999	-999	-999	-999
Nicholson_2006	37.97	-122.44	0	SFB	15	11/2002	2002	11	21960	-999	-999	-999	-999	-999	-999	-999	-999	-999	-999	-999	-999	-999	-999
Nicholson_2006	37.97	-122.44	0	SFB	15	02/2003	2003	2	19890	-999	-999	-999	-999	-999	-999	-999	-999	-999	-999	-999	-999	-999	-999
Nicholson_2006	37.97	-122.44	0	SFB	15	04/2003	2003	4	22600	-999	-999	-999	-999	-999	-999	-999	-999	-999	-999	-999	-999	-999	-999
Nicholson_2006	37.846	-122.415	0	SFB	18	03/2002	2002	3	13750	-999	-999	-999	-999	-999	-999	-999	-999	-999	-999	-999	-999	-999	-999
Nicholson_2006	37.846	-122.415	0	SFB	18	04/2002	2002	4	11350	-999	-999	-999	-999	-999	-999	-999	-999	-999	-999	-999	-999	-999	-999
Nicholson_2006	37.846	-122.415	0	SFB	18	06/2002	2002	6	14630	-999	-999	-999	-999	-999	-999	-999	-999	-999	-999	-999	-999	-999	-999
Nicholson_2006	37.846	-122.415	0	SFB	18	07/2002	2002	7	14580	-999	-999	-999	-999	-999	-999	-999	-999	-999	-999	-999	-999	-999	-999
Nicholson_2006	37.846	-122.415	0	SFB	18	10/2002	2002	10	9910	-999	-999	-999	-999	-999	-999	-999	-999	-999	-999	-999	-999	-999	-999
Nicholson_2006	37.846	-122.415	0	SFB	18	11/2002	2002	11	20680	-999	-999	-999	-999	-999	-999	-999	-999	-999	-999	-999	-999	-999	-999
Nicholson_2006	37.846	-122.415	0	SFB	18	02/2003	2003	2	23280	-999	-999	-999	-999	-999	-999	-999	-999	-999	-999	-999	-999	-999	-999
Nicholson_2006	37.846	-122.415	0	SFB	18	04/2003	2003	4	20040	-999	-999	-999	-999	-999	-999	-999	-999	-999	-999	-999	-999	-999	-999
Nicholson_2006	37.79	-122.37	0	SFB	21	11/2001	2001	11	18650	-999	-999	-999	-999	-999	-999	-999	-999	-999	-999	-999	-999	-999	-999
Nicholson_2006	37.79	-122.37	0	SFB	21	01/2002	2002	1	670	-999	-999	-999	-999	-999	-999	-999	-999	-999	-999	-999	-999	-999	-999
Nicholson_2006	37.79	-122.37	0	SFB	21	03/2002	2002	3	14260	-999	-999	-999	-999	-999	-999	-999	-999	-999	-999	-999	-999	-999	-999
Nicholson_2006	37.79	-122.37	0	SFB	21	04/2002	2002	4	15220	-999	-999	-999	-999	-999	-999	-999	-999	-999	-999	-999	-999	-999	-999
Nicholson_2006	37.79	-122.37	0	SFB	21	06/2002	2002	6	21230	-999	-999	-999	-999	-999	-999	-999	-999	-999	-999	-999	-999	-999	-999
Nicholson_2006	37.79	-122.37	0	SFB	21	07/2002	2002	7	15810	-999	-999	-999	-999	-999	-999	-999	-999	-999	-999	-999	-999	-999	-999
Nicholson_2006	37.79	-122.37	0	SFB	21	08/2002	2002	8	8490	-999	-999	-999	-999	-999	-999	-999	-999	-999	-999	-999	-999	-999	-999
Nicholson_2006	37.79	-122.37	0	SFB	21	10/2002	2002	10	6570	-999	-999	-999	-999	-999	-999	-999	-999	-999	-999	-999	-999	-999	-999
Nicholson_2006	37.79	-122.37	0	SFB	21	11/2002	2002	11	13830	-999	-999	-999	-999	-999	-999	-999	-999	-999	-999	-999	-999	-999	-999
Nicholson_2006	37.79	-122.37	0	SFB	21	02/2003	2003	2	13310	-999	-999	-999	-999	-999	-999	-999	-999	-999	-999	-999	-999	-999	-999
Nicholson_2006	37.79	-122.37	0	SFB	21	04/2003	2003	4	23360	-999	-999	-999	-999	-999	-999	-999	-999	-999	-999	-999	-999	-999	-999
Nicholson_2006	37.7	-122.34	0	SFB	24	11/2001	2001	11	19950	-999	-999	-999	-999	-999	-999	-999	-999	-999	-999	-999	-999	-999	-999
Nicholson_2006	37.7	-122.34	0	SFB	24	12/2001	2001	12	20570	-999	-999	-999	-999	-999	-999	-999	-999	-999	-999	-999	-999	-999	-999
Nicholson_2006	37.7	-122.34	0	SFB	24	01/2002	2002	1	0	-999	-999	-999	-999	-999	-999	-999	-999	-999	-999	-999	-999	-999	-999
Nicholson_2006	37.7	-122.34	0	SFB	24	03/2002	2002	3	0	-999	-999	-999	-999	-999	-999	-999	-999	-999	-999	-999	-999	-999	-999
Nicholson_2006	37.7	-122.34	0	SFB	24	04/2002	2002	4	24585	-999	-999	-999	-999	-999	-999	-999	-999	-999	-999	-999	-999	-999	-999
Nicholson_2006	37.7	-122.34	0	SFB	24	06/2002	2002	6	17980	-999	-999	-999	-999	-999	-999	-999	-999	-999	-999	-999	-999	-999	-999
Nicholson_2006	37.7	-122.34	0	SFB	24	07/2002	2002	7	12540	-999	-999	-999	-999	-999	-999	-999	-999	-999	-999	-999	-999	-999	-999
Nicholson_2006	37.7	-122.34	0	SFB	24	08/2002	2002	8	9210	-999	-999	-999	-999	-999	-999	-999	-999	-999	-999	-999	-999	-999	-999
Nicholson_2006	37.7	-122.34	0	SFB	24	10/2002	2002	10	7920	-999	-999	-999	-999	-999	-999	-999	-999	-999	-999	-999	-999	-999	-999
Nicholson_2006	37.7	-122.34	0	SFB	24	11/2002	2002	11	14610	-999	-999	-999	-999	-999	-999	-999	-999	-999	-999	-999	-999	-999	-999
Nicholson_2006	37.7	-122.34	0	SFB	24	02/2003	2003	2	25920	-999	-999	-999	-999	-999	-999	-999	-999	-999	-999	-999	-999	-999	-999
Nicholson_2006	37.7	-122.34	0	SFB	24	04/2003	2003	4	19250	-999	-999	-999	-999	-999	-999	-999	-999	-999	-999	-999	-999	-999	-999
Nicholson_2006	37.62	-122.29	0	SFB	27	01/2002	2002	1	3360	-999	-999	-999	-999	-999	-999	-999	-999	-999	-999	-999	-999	-999	-999
Nicholson_2006	37.62	-122.29	0	SFB	27	03/2002	2002	3	12950	-999	-999	-999	-999	-999	-999	-999	-999	-999	-999	-999	-999	-999	-999
Nicholson_2006	37.62	-122.29	0	SFB	27	04/2002	2002	4	29320	-999	-999	-999	-999	-999	-999	-999	-999	-999	-999	-999	-999	-999	-999
Nicholson_2006	37.62	-122.29	0	SFB	27	06/2002	2002	6	19960	-999	-999	-999	-999	-999	-999	-999	-999	-999	-999	-999	-999	-999	-999
Nicholson_2006	37.62	-122.29	0	SFB	27	07/2002	2002	7	13290	-999	-999	-999	-999	-999	-999	-999	-999	-999	-999	-999	-999	-999	-999
Nicholson_2006	37.62	-122.29	0	SFB	27	08/2002	2002	8	16670	-999	-999	-999	-999	-999	-999	-999	-999	-999	-999	-999	-999	-999	-999
Nicholson_2006	37.62	-122.29	0	SFB	27	10/2002	2002	10	10660	-999	-999	-999	-999	-999	-999	-999	-999	-999	-999	-999	-999	-999	-999
Nicholson_2006	37.62	-122.29	0	SFB	27	11/2002	2002	11	9330	-999	-999	-999	-999	-999	-999	-999	-999	-999	-999	-999	-999	-999	-999
Nicholson_2006	37.62	-122.29	0	SFB	27	02/2003	2003	2	23280	-999	-999	-999	-999	-999	-999	-999	-999	-999	-999	-999	-999	-999	-999
Nicholson_2006	37.62	-122.29	0	SFB	27	04/2003	2003	4	26610	-999	-999	-999	-999	-999	-999	-999	-999	-999	-999	-999	-999	-999	-999
Nicholson_2006	37.56	-122.2	0	SFB	30	11/2001	2001	11	18650	-999	-999	-999	-999	-999	-999	-999	-999	-999	-999	-999	-999	-999	-999
Nicholson_2006	37.56	-122.2	0	SFB	30	12/2001	2001	12	16640	-999	-999	-999	-999	-999	-999	-999	-999	-999	-999	-999	-999	-999	-999
Nicholson_2006	37.56	-122.2	0	SFB	30	01/2002	2002	1	0	-999	-999	-999	-999	-999	-999	-999	-999	-999	-999	-999	-999	-999	-999
Nicholson_2006	37.56	-122.2	0	SFB	30	03/2002	2002	3	15640	-999	-999	-999	-999	-999	-999	-999	-999	-999	-999	-999	-999	-999	-999
Nicholson_2006	37.56	-122.2	0	SFB	30	04/2002	2002	4	32690	-999	-999	-999	-999	-999	-999	-999	-999	-999	-999	-999	-999	-999	-999
Nicholson_2006	37.56	-122.2	0	SFB	30	06/2002	2002	6	25950	-999	-999	-999	-999	-999	-999	-999	-999	-999	-999	-999	-999	-999	-999
Nicholson_2006	37.56	-122.2	0	SFB	30	07/2002	2002	7	14630	-999	-999	-999	-999	-999	-999	-999	-999	-999	-999	-999	-999	-999	-999
Nicholson_2006	37.56	-122.2	0	SFB	30	08/2002	2002	8	21990	-999	-999	-999	-999	-999	-999	-999	-999	-999	-999	-999	-999	-999	-999
Nicholson_2006	37.56	-122.2	0	SFB	30	10/2002	2002	10	17290	-999	-999	-999	-999	-999	-999	-999	-999	-999	-999	-999	-999	-999	-999
Nicholson_2006	37.56	-122.2	0	SFB	30	11/2002	2002	11	16640	-999	-999	-999	-999	-999	-999	-999	-999	-999	-999	-999	-999	-999	-999
Nicholson_2006	37.56	-122.2	0	SFB	30	02/2003	2003	2	50000	-999	-999	-999	-999	-999	-999	-999	-999	-999	-999	-999	-999	-999	-999
Nicholson_2006	37.56	-122.2	0	SFB	30	04/2003	2003	4	22550	-999	-999	-999	-999	-999	-999	-999	-999	-999	-999	-999	-999	-999	-999
Nicholson_2006	37.53	-122.14	0	SFB	32	11/2001	2001	11	14620	-999	-999	-999	-999	-999	-999	-999	-999	-999	-999	-999	-999	-999	-999
Nicholson_2006	37.53	-122.14	0	SFB	32	12/2001	2001	12	26010	-999	-999	-999	-999	-999	-999	-999	-999	-999	-999	-999	-999	-999	-999
Nicholson_2006	37.53	-122.14	0	SFB	32	01/2002	2002	1	590	-999	-999	-999	-999	-999	-999	-999	-999	-999	-999	-999	-999	-999	-999
Nicholson_2006	37.53	-122.14	0	SFB	32	04/2002	2002	4	29950	-999	-999	-999	-999	-999	-999	-999	-999	-999	-999	-999	-999	-999	-999
Nicholson_2006	37.53	-122.14	0	SFB	32	06/2002	2002	6	22020	-999	-999	-999	-999	-999	-999	-999	-999	-999	-999	-999	-999	-999	-999
Nicholson_2006	37.53	-122.14	0	SFB	32	07/2002	2002	7	17380	-999	-999	-999	-999	-999	-999	-999	-999	-999	-999	-999	-999	-999	-999
Nicholson_2006	37.53	-122.14	0	SFB	32	08/2002	2002	8	23400	-999	-999	-999	-999	-999	-999	-999	-999	-999	-999	-999	-999	-999	-999
Nicholson_2006	37.53	-122.14	0	SFB	32	10/2002	2002	10	13310	-999	-999	-999	-999	-999	-999	-999	-999	-999	-999	-999	-999	-999	-999
Nicholson_2006	37.53	-122.14	0	SFB	32	11/2002	2002	11	11250	-999	-999	-999	-999	-999	-999	-999	-999	-999	-999	-999	-999	-999	-999
Nicholson_2006	37.53	-122.14	0	SFB	32	04/2003	2003	4	25950	-999	-999	-999	-999	-999	-999	-999	-999	-999	-999	-999	-999	-999	-999
Nicholson_2006	37.47	-122.056	0	SFB	36	11/2001	2001	11	30660	-999	-999	-999	-999	-999	-999	-999	-999	-999	-999	-999	-999	-999	-999
Nicholson_2006	37.47	-122.056	0	SFB	36	12/2001	2001	12	17270	-999	-999	-999	-999	-999	-999	-999	-999	-999	-999	-999	-999	-999	-999
Nicholson_2006	37.47	-122.056	0	SFB	36	01/2002	2002	1	2560	-999	-999	-999	-999	-999	-999	-999	-999	-999	-999	-999	-999	-999	-999
Nicholson_2006	37.47	-122.056	0	SFB	36	04/2002	2002	4	30644	-999	-999	-999	-999	-999	-999	-999	-999	-999	-999	-999	-999	-999	-999
Nicholson_2006	37.47	-122.056	0	SFB	36	07/2002	2002	7	16580	-999	-999	-999	-999	-999	-999	-999	-999	-999	-999	-999	-999	-999	-999
Nicholson_2006	37.47	-122.056	0	SFB	36	04/2003	2003	4	20610	-999	-999	-999	-999	-999	-999	-999	-999	-999	-999	-999	-999	-999	-999
Oh_2005	34.32	132.396	0	SFB	1	01/2000	2000	1	-999	1900	-999	-999	-999	-999	-999	-999	546	202	1.996	-999	-999	-999	-999
Oh_2005	34.32	132.396	2	SFB	1	01/2000	2000	1	-999	1900	-999	-999	-999	-999	-999	-999	391	195	1.74	-999	-999	-999	-999
Oh_2005	34.29	132.379	0	SFB	2	01/2000	2000	1	-999	736	-999	-999	-999	-999	-999	-999	487	315	1.567	-999	-999	-999	-999
Oh_2005	34.29	132.379	2	SFB	2	01/2000	2000	1	-999	1900	-999	-999	-999	-999	-999	-999	519	-999	1.255	-999	-999	-999	-999
Oh_2005	34.12	132.365	0	SFB	3	01/2000	2000	1	-999	736	-999	-999	-999	-999	-999	-999	398	203	1.012	-999	-999	-999	-999
Oh_2005	34.12	132.365	2	SFB	3	01/2000	2000	1	-999	749	-999	-999	-999	-999	-999	-999	397	168	1.587	-999	-999	-999	-999
Oh_2005	34.32	132.396	0	SFB	1	05/2000	2000	5	-999	3013	-999	-999	-999	-999	-999	-999	-999	-999	4.52	-999	-999	-999	-999
Oh_2005	34.32	132.396	2	SFB	1	05/2000	2000	5	-999	753.1	-999	-999	-999	-999	-999	-999	47	381	4.51	-999	-999	-999	-999
Oh_2005	34.29	132.379	0	SFB	2	05/2000	2000	5	-999	786.6	-999	-999	-999	-999	-999	-999	-999	-999	2.376	-999	-999	-999	-999
Oh_2005	34.29	132.379	2	SFB	2	05/2000	2000	5	-999	769.9	-999	-999	-999	-999	-999	-999	120	360	2.464	-999	-999	-999	-999
Oh_2005	34.12	132.365	0	SFB	3	05/2000	2000	5	-999	753.1	-999	-999	-999	-999	-999	-999	43	316	0.754	-999	-999	-999	-999
Oh_2005	34.12	132.365	2	SFB	3	05/2000	2000	5	-999	769.9	-999	-999	-999	-999	-999	-999	76	276	2.569	-999	-999	-999	-999
Oh_2005	34.32	132.396	0	SFB	1	11/2000	2000	11	-999	8776	-999	-999	-999	-999	-999	-999	456	406	8.963	-999	-999	-999	-999
Oh_2005	34.32	132.396	2	SFB	1	11/2000	2000	11	-999	1917	-999	-999	-999	-999	-999	-999	846	554	2.482	-999	-999	-999	-999
Oh_2005	34.29	132.379	0	SFB	2	11/2000	2000	11	-999	3058	-999	-999	-999	-999	-999	-999	452	1028	7.373	-999	-999	-999	-999
Oh_2005	34.12	132.365	2	SFB	3	11/2000	2000	11	-999	1899	-999	-999	-999	-999	-999	-999	578	274	1.574	-999	-999	-999	-999
Stihl_2001	29.467	34.917	1	-999	-999	10/1997	1997	10	-999	-999	-999	-999	389.48	149.5	-999	-999	18.81	-999	0.26	-999	-999	-999	-999
Stihl_2001	29.467	34.917	1	-999	-999	10/1997	1997	10	-999	-999	-999	-999	806.806	557.194	-999	-999	-999	-999	0.341	-999	-999	-999	-999
Stihl_2001	29.467	34.917	1	-999	-999	10/1997	1997	10	-999	-999	-999	-999	2155.84	2216.37	-999	-999	-999	-999	0.409	-999	-999	-999	-999
Stihl_2001	29.467	34.917	1	-999	-999	11/1997	1997	11	-999	-999	-999	-999	2204.01	876.418	-999	-999	-999	-999	0.298	-999	-999	-999	-999
Stihl_2001	29.467	34.917	1	-999	-999	11/1997	1997	11	-999	-999	-999	-999	1728.2	-999	-999	-999	-999	-999	0.367	-999	-999	-999	-999
Stihl_2001	29.467	34.917	1	-999	-999	11/1997	1997	11	-999	-999	-999	-999	934.065	-999	-999	-999	-999	-999	0.407	-999	-999	-999	-999
Stihl_2001	29.467	34.917	1	-999	-999	11/1997	1997	11	-999	-999	-999	-999	425.088	340.848	-999	-999	-999	-999	0.324	-999	-999	-999	-999
Stihl_2001	29.467	34.917	1	-999	-999	11/1997	1997	11	-999	-999	-999	-999	80.688	-999	-999	-999	-999	-999	0.492	-999	-999	-999	-999
Stihl_2001	29.467	34.917	1	-999	-999	11/1997	1997	11	-999	-999	-999	-999	150.78	-999	-999	-999	-999	-999	0.42	-999	-999	-999	-999
Stihl_2001	29.467	34.917	1	-999	-999	11/1997	1997	11	-999	-999	-999	-999	164.416	178.362	-999	-999	4.908	-999	0.734	-999	-999	-999	-999
Stihl_2001	29.467	34.917	1	-999	-999	11/1997	1997	11	-999	-999	-999	-999	56.991	-999	-999	-999	1.999	-999	0.363	-999	-999	-999	-999
Stihl_2001	29.467	34.917	1	-999	-999	12/1997	1997	12	-999	-999	-999	-999	350.406	-999	-999	-999	-999	-999	0.378	-999	-999	-999	-999
Stihl_2001	29.467	34.917	1	-999	-999	12/1997	1997	12	-999	-999	-999	-999	0	18.759	-999	-999	-999	-999	0.481	-999	-999	-999	-999
Stihl_2001	29.467	34.917	1	-999	-999	12/1997	1997	12	-999	-999	-999	-999	385.536	145.92	-999	-999	-999	-999	0.512	-999	-999	-999	-999
Stihl_2001	29.467	34.917	1	-999	-999	12/1997	1997	12	-999	-999	-999	-999	178.802	-999	-999	-999	-999	-999	0.529	-999	-999	-999	-999
Stihl_2001	29.467	34.917	1	-999	-999	12/1997	1997	12	-999	-999	-999	-999	2541.54	-999	-999	-999	-999	-999	0.401	-999	-999	-999	-999
Stihl_2001	29.467	34.917	1	-999	-999	01/1998	1998	1	-999	-999	-999	-999	126.048	-999	-999	-999	-999	-999	0.416	-999	-999	-999	-999
Stihl_2001	29.467	34.917	1	-999	-999	01/1998	1998	1	-999	-999	-999	-999	43.657	-999	-999	-999	-999	-999	0.293	-999	-999	-999	-999
Stihl_2001	29.467	34.917	1	-999	-999	01/1998	1998	1	-999	-999	-999	-999	165.594	-999	-999	-999	-999	-999	0.286	-999	-999	-999	-999
Stihl_2001	29.467	34.917	1	-999	-999	01/1998	1998	1	-999	-999	-999	-999	102.96	-999	-999	-999	-999	-999	0.429	-999	-999	-999	-999
Stihl_2001	29.467	34.917	1	-999	-999	02/1998	1998	2	-999	-999	-999	-999	192.402	-999	-999	-999	-999	-999	0.509	-999	-999	-999	-999
Stihl_2001	29.467	34.917	1	-999	-999	02/1998	1998	2	-999	-999	-999	-999	102.346	-999	-999	-999	-999	-999	0.701	-999	-999	-999	-999
Stihl_2001	29.467	34.917	1	-999	-999	02/1998	1998	2	-999	-999	-999	-999	89.679	-999	-999	-999	-999	-999	0.537	-999	-999	-999	-999
Stihl_2001	29.467	34.917	1	-999	-999	02/1998	1998	2	-999	-999	-999	-999	57.456	-999	-999	-999	-999	-999	0.304	-999	-999	-999	-999
Stihl_2001	29.467	34.917	1	-999	-999	03/1998	1998	3	-999	-999	-999	-999	142.755	-999	-999	-999	-999	-999	0.465	-999	-999	-999	-999
Stihl_2001	29.467	34.917	1	-999	-999	03/1998	1998	3	-999	-999	-999	-999	145.515	-999	-999	-999	-999	-999	0.327	-999	-999	-999	-999
Stihl_2001	29.467	34.917	1	-999	-999	03/1998	1998	3	-999	-999	-999	-999	139.92	-999	-999	-999	-999	-999	0.424	-999	-999	-999	-999
Stihl_2001	29.467	34.917	1	-999	-999	03/1998	1998	3	-999	-999	-999	-999	157.573	-999	-999	-999	-999	-999	0.403	-999	-999	-999	-999
Stihl_2001	29.467	34.917	1	-999	-999	04/1998	1998	4	-999	-999	-999	-999	114.642	-999	-999	-999	-999	-999	0.579	-999	-999	-999	-999
Stihl_2001	29.467	34.917	1	-999	-999	04/1998	1998	4	-999	-999	-999	-999	1506.12	-999	-999	-999	-999	-999	0.77	-999	-999	-999	-999
Stihl_2001	29.467	34.917	1	-999	-999	04/1998	1998	4	-999	-999	-999	-999	97.658	-999	-999	-999	-999	-999	0.506	-999	-999	-999	-999
Stihl_2001	29.467	34.917	1	-999	-999	04/1998	1998	4	-999	-999	-999	-999	37.91	-999	-999	-999	-999	-999	0.446	-999	-999	-999	-999
Stihl_2001	29.467	34.917	1	-999	-999	04/1998	1998	4	-999	-999	-999	-999	32.046	-999	-999	-999	-999	-999	0.218	-999	-999	-999	-999
Stihl_2001	29.467	34.917	1	-999	-999	04/1998	1998	4	-999	-999	-999	-999	277.68	-999	-999	-999	4.979	-999	0.26	-999	-999	-999	-999
Stihl_2001	29.467	34.917	1	-999	-999	05/1998	1998	5	-999	-999	-999	-999	47.214	-999	-999	-999	-999	-999	0.549	-999	-999	-999	-999
Stihl_2001	29.467	34.917	1	-999	-999	05/1998	1998	5	-999	-999	-999	-999	34.075	-999	-999	-999	54.286	-999	0.725	-999	-999	-999	-999
Stihl_2001	29.467	34.917	1	-999	-999	05/1998	1998	5	-999	-999	-999	-999	246.24	-999	-999	-999	2.021	-999	0.432	-999	-999	-999	-999
Stihl_2001	29.467	34.917	1	-999	-999	06/1998	1998	6	-999	-999	-999	-999	39.155	-999	-999	-999	-999	-999	0.191	-999	-999	-999	-999
Stihl_2001	29.467	34.917	1	-999	-999	07/1998	1998	7	-999	-999	-999	-999	49.404	-999	-999	-999	-999	-999	0.179	-999	-999	-999	-999
Stihl_2001	29.467	34.917	1	-999	-999	07/1998	1998	7	-999	-999	-999	-999	47.998	-999	-999	-999	-999	-999	0.233	-999	-999	-999	-999
Stihl_2001	29.467	34.917	1	-999	-999	07/1998	1998	7	-999	-999	-999	-999	47.941	-999	-999	-999	-999	-999	0.251	-999	-999	-999	-999
Stihl_2001	29.467	34.917	1	-999	-999	07/1998	1998	7	-999	-999	-999	-999	146.367	-999	-999	-999	-999	-999	0.351	-999	-999	-999	-999
Stihl_2001	29.467	34.917	1	-999	-999	08/1998	1998	8	-999	-999	-999	-999	510.51	-999	-999	-999	-999	-999	0.182	-999	-999	-999	-999
Stihl_2001	29.467	34.917	1	-999	-999	08/1998	1998	8	-999	-999	-999	-999	428.46	-999	-999	-999	-999	-999	0.193	-999	-999	-999	-999
Stihl_2001	29.467	34.917	1	-999	-999	08/1998	1998	8	-999	-999	-999	-999	212.064	-999	-999	-999	-999	-999	0.188	-999	-999	-999	-999
Stihl_2001	29.467	34.917	1	-999	-999	08/1998	1998	8	-999	-999	-999	-999	663.552	-999	-999	-999	-999	-999	0.144	-999	-999	-999	-999
Stihl_2001	29.467	34.917	1	-999	-999	09/1998	1998	9	-999	-999	-999	-999	186.702	-999	-999	-999	-999	-999	0.222	-999	-999	-999	-999
Stihl_2001	29.467	34.917	1	-999	-999	09/1998	1998	9	-999	-999	-999	-999	257.922	-999	-999	-999	4.095	-999	0.178	-999	-999	-999	-999
Stihl_2001	29.467	34.917	1	-999	-999	09/1998	1998	9	-999	-999	-999	-999	262.836	-999	-999	-999	6.035	-999	0.196	-999	-999	-999	-999
Stihl_2001	29.467	34.917	1	-999	-999	09/1998	1998	9	-999	-999	-999	-999	127.305	-999	-999	-999	-999	-999	0.135	-999	-999	-999	-999
Stihl_2001	29.467	34.917	1	-999	-999	10/1998	1998	10	-999	-999	-999	-999	110.838	-999	-999	-999	3.968	-999	0.182	-999	-999	-999	-999
Stihl_2001	29.467	34.917	1	-999	-999	10/1998	1998	10	-999	-999	-999	-999	22.294	-999	-999	-999	1.929	-999	0.314	-999	-999	-999	-999
Stihl_2001	29.467	34.917	1	-999	-999	11/1998	1998	11	-999	-999	-999	-999	36.344	67.452	-999	-999	-999	-999	0.308	-999	-999	-999	-999
Stihl_2001	29.467	34.917	1	-999	-999	11/1998	1998	11	-999	-999	-999	-999	83.05	87.278	-999	-999	-999	-999	0.302	-999	-999	-999	-999
Stihl_2001	29.467	34.917	1	-999	-999	11/1998	1998	11	-999	-999	-999	-999	321.113	-999	-999	-999	-999	-999	0.221	-999	-999	-999	-999
Stihl_2001	29.467	34.917	1	-999	-999	11/1998	1998	11	-999	-999	-999	-999	593.225	398.94	-999	-999	6.086	-999	0.305	-999	-999	-999	-999

## Sheet: Summary
Study regions	Substrates	Phosphate concentration ranges (nmol L-1)	APA ranges (nmol L-1 h-1)	References
South Adriatic Sea	MUF-P	40–180	0.03–13.16	Azzaro, M. et al. Prokaryotic dynamics and heterotrophic metabolism in a deep convection site of Eastern Mediterranean Sea (the Southern Adriatic Pit). Cont Shelf Res 44, 106-118 (2012).
Subtropical N. Atlantic	MUF-P	–––	0.13–1.46	Baltar, F., Arístegui, J., Gasol, J. M., Yokokawa, T. & Herndl, G. J. Bacterial versus archaeal origin of extracellular enzymatic activity in the Northeast Atlantic deep waters. Microb. Ecol. 65, 277-288 (2013).
Baltic Sea	MUF-P	–––	0–31.95	Baltar, F., Legrand, C. & Pinhassi, J. Cell-free extracellular enzymatic activity is linked to seasonal temperature changes: a case study in the Baltic Sea. Biogeosciences 13, 2815-2821 (2016).
Mediterranean Sea	MUF-P	12–184.58	0.6–77.67	Boge, G., Lespilette, M., Jamet, D. & Jamet, J. L. Role of DOP on the alkaline phosphatase activity of size fractionated plankton in coastal waters in the NW Mediterranean Sea (Toulon Bay, France). Mar. Pollut. Bull. 117, 264-273 (2017).
North Adriatic Sea	MUF-P	–––	0.24–71.65	Caruso, G. Leucine aminopeptidase, β-Glucosidase and alkaline phosphatase activity rates and their significance in nutrient cycles in some coastal Mediterranean sites. Marine Drugs 8, 916-940 (2010).
Tyrrhenian Sea	MUF-P	–––	0.25–4.77	Caruso, G. et al. Patterns of prokaryotic activities and abundance among the epi-meso and bathypelagic zones of the southern-central Tyrrhenian Sea. Oceanography 1, 105 (2013).
North Adriatic Sea	MUF-P	1–1050	0–323.66	Celussi, M. & Del Negro, P. Microbial degradation at a shallow coastal site: Long-term spectra and rates of exoenzymatic activities in the NE Adriatic Sea. Estuar. Coast. Shelf Sci. 115, 75-86 (2012).
Sargasso Sea	MUF-P	–––	1.39–2.7	Cotner, J. B., Ammerman, J. W., Peele, E. R. & Bentzen, E. Phosphorus-limited bacterioplankton growth in the Sargasso Sea. Aquat. Microb. Ecol. 13, 141-149 (1997).
North Adriatic Sea	MUF-P	–––	2.17–533.16	Danovaro, R. et al. Exo-enzymatic activities and dissolved organic pools in relation with mucilage development in the Northern Adriatic Sea. Sci. Total Environ. 353, 189-203 (2005).
Celtic Sea	MUF-P	76–673	0.12–1.18	Davis, C. E. & Mahaffey, C. Elevated alkaline phosphatase activity in a phosphate-replete environment: Influence of sinking particles. Limnol. Oceanogr. 62, 2389-2403 (2017).
Subtropical N. Atlantic	MUF-P	0.34–18.53	0.21–15.05	Davis, C. et al. Diurnal variability in alkaline phosphatase activity and the potential role of zooplankton. Limnology and Oceanography Letters 4, 71-78 (2019).
Barents Sea	MUF-P	90–360	0.86–3.38	Downes, P. P. et al. Phosphorus dynamics in the Barents Sea. Limnol. Oceanogr. 66, S326-342 (2020).
Subtropical N.-S. Pacific	MUF-P	12–153	0.002–3.12	Duhamel, S., Björkman, K. M., Van Wambeke, F., Moutin, T. & Karl, D. M. Characterization of alkaline phosphatase activity in the North and South Pacific Subtropical Gyres: Implications for phosphorus cycling. Limnol. Oceanogr. 56, 1244-1254 (2011).
Subtropical N. Atlantic	MUF-P	0.6–2.3	1–2.3	Duhamel, S., Kim, E., Sprung, B. & Anderson, O. R. Small pigmented eukaryotes play a major role in carbon cycling in the P-depleted western subtropical North Atlantic, which may be supported by mixotrophy. Limnol. Oceanogr. 64, 2424-2440 (2019).
Subtropical N.-S. Pacific	MUF-P	4–258	0.08–0.67	Hashihama, F. et al. Arsenate and microbial dynamics in different phosphorus regimes of the subtropical Pacific Ocean. Prog. Oceanogr. 176, 102115 (2019).
Subtropical N.-S. Pacific	MUF-P	3–1135.9	0.07–2.63	Hashihama, F. et al. Biogeochemical controls of particulate phosphorus distribution across the oligotrophic subtropical Pacific Ocean. Global Biogeochem. Cycles 34, 1-15 (2020).
North Adriatic Sea	MUF-P	0–396.9	0–6583	Ivančić, I. et al. Alkaline phosphatase activity in relation to nutrient status in the northern Adriatic Sea. Mar. Ecol. Prog. Ser. 378, 27-35 (2009).
North Adriatic Sea	MUF-P	0–254.8	0–4643	Ivančić, I. et al. Phytoplankton and bacterial alkaline phosphatase activity in the northern Adriatic Sea. Mar. Environ. Res. 69, 85-94 (2010).
North Adriatic Sea	MUF-P	0–171.36	0–2916	Ivančić, I. et al. Alkaline phosphatase activity related to phosphorus stress of microphytoplankton in different trophic conditions. Prog. Oceanogr. 146, 175-186 (2016).
Florida Bay	MUF-P	36–365	62–1220	Koch, M. S., Kletou, D. C. & Tursi, R. Alkaline phosphatase activity of water column fractions and seagrass in a tropical carbonate estuary, Florida Bay. Estuar. Coast. Shelf Sci. 83, 403-413 (2009).
Tropical/subtropical N.-S. Pacific	MUF-P	–––	0.03–1.49	Koike, I. & Nagata, T. High potential activity of extracellular alkaline phosphatase in deep waters of the central Pacific. Deep Sea Res. Part II Top. Stud. Oceanogr. 44, 2283-2294 (1997).
Subtropical N. Atlantic	MUF-P	–––	6.43–62.99	Landolfi, A., Dietze, H. & Volpe, G. Longitudinal variability of organic nutrients in the North Atlantic subtropical gyre. Deep Sea Res. Part I Oceanogr. Res. Pap. 111, 50-60 (2016).
South China Sea	MUF-P	55–805	0.9–213.6	Lim, J. H. et al. Distributions of particulate and dissolved phosphorus in aquatic habitats of Peninsular Malaysia. Mar. Pollut. Bull. 128, 415-427 (2018).
Subtropical N. Atlantic	MUF-P	12–85	0.15–0.58	Mahaffey, C., Reynolds, S., Davis, C. E. & Lohan, M. C. Alkaline phosphatase activity in the subtropical ocean: insights from nutrient, dust and trace metal addition experiments. Front. Mar. Sci. 1, 73 (2014).
Sargasso Sea	MUF-P	1–121.5	0.84–4.85	Martin, P., Dyhrman, S. T., Lomas, M. W., Poulton, N. J. & Van Mooy, B. A. Accumulation and enhanced cycling of polyphosphate by Sargasso Sea plankton in response to low phosphorus. Proc. Natl. Acad. Sci. U. S. A. 111, 8089-8094 (2014).
Tropical Indian Ocean	MUF-P	30–1580	0.18–17.30	Martin, P. et al. Particulate polyphosphate and alkaline phosphatase activity across a latitudinal transect in the tropical Indian Ocean. Limnol. Oceanogr. 63, 1395-1406 (2018).
Subtropical N.-S. Atlantic	MUF-P	3.46–289.93	0.91–41.1	Mather, R. L. et al. Phosphorus cycling in the North and South Atlantic Ocean subtropical gyres. Nat. Geosci. 1, 439-443 (2008).
North Australia Coast	MUF-P	100–330	1.5–675	Mulholland, M. R., Floge, S., Carpenter, E. J. & Capone, D. G. Phosphorus dynamics in cultures and natural populations of Trichodesmium spp. Mar. Ecol. Prog. Ser. 239, 45-55 (2002).
South Baltic Sea	MUF-P	–––	6.58–543.43	Nausch, M. Alkaline phosphatase activities and the relationship to inorganic phosphate in the Pomeranian Bight (southern Baltic Sea). Aquat. Microb. Ecol. 16, 87-94 (1998).
Sargasso Sea	MUF-P	–––	0.8–4.4	Orcutt, K. M., Gundersen, K. & Ammerman, J. W. Intense ectoenzyme activities associated with Trichodesmium colonies in the Sargasso Sea. Mar. Ecol. Prog. Ser. 478, 101-113 (2013).
Western English Channel	MUF-P	–––	0–42.24	Rees, A. P. et al. Alkaline phosphatase activity in the western English Channel: Elevations induced by high summertime rainfall. Estuar. Coast. Shelf Sci. 81, 569-574, https://doi.org/10.1016/j.ecss.2008.12.005 (2009).
Subtropical N. Atlantic	MUF-P	11.83–674.78	0.04–0.99	Reynolds, S., Mahaffey, C., Roussenov, V. & Williams, R. G. Evidence for production and lateral transport of dissolved organic phosphorus in the eastern subtropical North Atlantic. Global Biogeochem. Cycles 28, 805-824 (2014).
Tropical/Subtropical N.-S. Pacific	MUF-P	0–321	0.04–3.73	Sato, M., Sakuraba, R. & Hashihama, F. Phosphate monoesterase and diesterase activities in the North and South Pacific Ocean. Biogeosciences 10, 7677-7688 (2013).
Subtropical N. Atlantic	MUF-P	–––	0–8.6	Sebastián, M., Arístegui, J., Montero, M. F., Escanez, J. & Xavier Niell, F. Alkaline phosphatase activity and its relationship to inorganic phosphorus in the transition zone of the North-western African upwelling system. Prog. Oceanogr. 62, 131-150 (2004).
Tropical/Subtropical N. Atlantic	MUF-P	10–70	0.10–2.13	Sohm, J. A. & Capone, D. G. Phosphorus dynamics of the tropical and subtropical North Atlantic: Trichodesmium spp. versus bulk plankton. Mar. Ecol. Prog. Ser. 317, 21-28 (2006).
Otago Harbor	MUF-P	–––	8.31–35.6	Srivastava, A. et al. Enzyme promiscuity in natural environments: alkaline phosphatase in the ocean. ISME J. 15, 3375-3383 (2021).
Subtropical N. Pacific	MUF-P	11–26	0.01–0.54	Suzumura, M., Hashihama, F., Yamada, N. & Kinouchi, S. Dissolved phosphorus pools and alkaline phosphatase activity in the euphotic zone of the western North Pacific Ocean. Front. Microbiol. 3, 99 (2012).
Northwest Mediterranean Sea	MUF-P	–––	0.03–2.86	Tamburini, C., Garcin, J., Ragot, M. & Bianchi, A. Biopolymer hydrolysis and bacterial production under ambient hydrostatic pressure through a 2000m water column in the NW Mediterranean. Deep Sea Res. Part II Top. Stud. Oceanogr. 49, 2109-2123 (2002).
Tyrrhenian Sea	MUF-P	–––	0.033–9.95	Tamburini, C. et al. Distribution and activity of bacteria and archaea in the different water masses of the Tyrrhenian Sea. Deep Sea Res. Part II Top. Stud. Oceanogr. 56, 700-712 (2009).
Otago Harbor	MUF-P	–––	70.3–121.9	Thomson, B., Hepburn, C. D., Lamare, M. & Baltar, F. Temperature and UV light affect the activity of marine cell-free enzymes. Biogeosciences 14, 3971-3977 (2017).
Otago Harbor	MUF-P	134.31–6671.78	2.05–39.07	Thomson, B. et al. Resolving the paradox: Continuous cell-free alkaline phosphatase activity despite high phosphate concentrations. Mar. Chem. 214, 103671 (2019).
[truncated: 40 more rows]
